# Supplementary material for: Quantitative proteomics assay reveals G protein-coupled receptor kinase 4-induced HepG2 cell growth inhibition
Source: Heliyon. 2024 Apr 12;10(8):e29514. doi: 10.1016/j.heliyon.2024.e29514 (PMC11024620; doi:10.1016/j.heliyon.2024.e29514)
Supplement: Multimedia component 1 [file mmc1.xlsx]

## Sheet: differentially expressed protei
Accession	Gene Name	Description	Coverage [%]	# Peptides	# PSMs	# Unique Peptides	# AAs	MW [kDa]	calc. pI	Abundances NC1	Abundances NC2	Abundances NC3	Abundances OE1	Abundances OE2	Abundances OE3	Average NC	Average OE	OE/NC	P value
Q4KWH8	PLCH1	1-phosphatidylinositol 4,5-bisphosphate phosphodiesterase eta-1 OS=Homo sapiens OX=9606 GN=PLCH1 PE=1 SV=1	0	1	4	1	1693	189.1	7.74	111.4	139.7	155.9	70.8	85.1	37.1	135.667	64.3333	0.474201	0.020822
Q8NEZ4	KMT2C	Histone-lysine N-methyltransferase 2C OS=Homo sapiens OX=9606 GN=KMT2C PE=1 SV=3	0	1	2	1	4911	541	6.49	124.8	136.7	140.9	71.4	77.9	48.3	134.133	65.8667	0.491054	0.00258658
O60361	NME2P1	Putative nucleoside diphosphate kinase OS=Homo sapiens OX=9606 GN=NME2P1 PE=5 SV=1	53	7	29	1	137	15.5	8.57	115.6	137.2	146.2	84.2	73.2	43.6	133	67	0.503759	0.0120861
P04632	CAPNS1	Calpain small subunit 1 OS=Homo sapiens OX=9606 GN=CAPNS1 PE=1 SV=1	13	3	4	3	268	28.3	5.2	120.6	137	134.5	72.4	92.9	42.7	130.7	69.3333	0.530477	0.0164745
Q96C90	PPP1R14B	Protein phosphatase 1 regulatory subunit 14B OS=Homo sapiens OX=9606 GN=PPP1R14B PE=1 SV=3	48	3	3	3	147	15.9	4.86	111.2	131.9	135.3	77	89.3	55.3	126.133	73.8667	0.585624	0.0137912
P38571	LIPA	Lysosomal acid lipase/cholesteryl ester hydrolase OS=Homo sapiens OX=9606 GN=LIPA PE=1 SV=2	9	3	4	3	399	45.4	6.92	106.9	129.3	141.1	72.3	85.7	64.8	125.767	74.2667	0.590512	0.0118321
Q7Z5Q5	POLN	DNA polymerase nu OS=Homo sapiens OX=9606 GN=POLN PE=1 SV=2	2	1	1	1	900	100.2	8.29	110.6	129.6	136.1	97.8	69.6	56.3	125.433	74.5667	0.594472	0.0243369
O94929	ABLIM3	Actin-binding LIM protein 3 OS=Homo sapiens OX=9606 GN=ABLIM3 PE=1 SV=3	1	1	1	1	683	77.8	8.54	102.4	127.2	144.2	83.9	77.1	65.2	124.6	75.4	0.605136	0.0209
Q8NI22	MCFD2	Multiple coagulation factor deficiency protein 2 OS=Homo sapiens OX=9606 GN=MCFD2 PE=1 SV=1	12	1	1	1	146	16.4	4.63	114.5	134.1	124.5	94.2	82	50.7	124.367	75.6333	0.608148	0.0261175
P19099	CYP11B2	Cytochrome P450 11B2, mitochondrial OS=Homo sapiens OX=9606 GN=CYP11B2 PE=1 SV=3	2	1	1	1	503	57.5	9.39	112.1	124.3	134.2	85.6	86.2	57.7	123.533	76.5	0.619266	0.0144088
Q92688	ANP32B	Acidic leucine-rich nuclear phosphoprotein 32 family member B OS=Homo sapiens OX=9606 GN=ANP32B PE=1 SV=1	37	12	32	6	251	28.8	4.06	98.3	122.4	148.6	75.9	86	68.8	123.1	76.9	0.624695	0.03962
P50895	BCAM	Basal cell adhesion molecule OS=Homo sapiens OX=9606 GN=BCAM PE=1 SV=2	32	17	23	17	628	67.4	5.81	122.9	124.4	121.2	76.2	77.8	77.4	122.833	77.1333	0.627951	1.61543e-06
P20962	PTMS	Parathymosin OS=Homo sapiens OX=9606 GN=PTMS PE=1 SV=2	23	3	5	3	102	11.5	4.16	123.9	131.1	111.2	76.3	73.8	83.7	122.067	77.9333	0.638449	0.00250338
P02786	TFRC	Transferrin receptor protein 1 OS=Homo sapiens OX=9606 GN=TFRC PE=1 SV=2	46	32	60	32	760	84.8	6.61	117.7	121.1	127.4	76.9	83.2	73.8	122.067	77.9667	0.638722	0.000371855
Q5VWP2	TENT5C	Terminal nucleotidyltransferase 5C OS=Homo sapiens OX=9606 GN=TENT5C PE=1 SV=1	2	1	1	1	391	44.9	5.69	111	130.4	124.4	88.7	84.2	61.3	121.933	78.0667	0.640241	0.0128073
P98161	PKD1	Polycystin-1 OS=Homo sapiens OX=9606 GN=PKD1 PE=1 SV=3	0	1	1	1	4303	462.2	6.73	105.4	123	137.1	79.5	95.9	59.1	121.833	78.1667	0.641587	0.0359368
Q13740	ALCAM	CD166 antigen OS=Homo sapiens OX=9606 GN=ALCAM PE=1 SV=2	18	9	10	9	583	65.1	6.25	124	123.5	117.8	79.1	78.7	76.8	121.767	78.2	0.642212	3.25838e-05
P02647	APOA1	Apolipoprotein A-I OS=Homo sapiens OX=9606 GN=APOA1 PE=1 SV=1	52	17	23	17	267	30.8	5.76	106.7	136	118.5	90.5	82.4	66	120.4	79.6333	0.661406	0.0216682
P0C025	NUDT17	Nucleoside diphosphate-linked moiety X motif 17 OS=Homo sapiens OX=9606 GN=NUDT17 PE=1 SV=2	5	1	1	1	328	35.9	6.65	111	117.9	128.9	88	86.2	68	119.267	80.7333	0.676914	0.00949136
O00584	RNASET2	Ribonuclease T2 OS=Homo sapiens OX=9606 GN=RNASET2 PE=1 SV=2	18	4	5	4	256	29.5	7.08	114.7	121.9	120.3	80.8	100.5	61.8	118.967	81.0333	0.681143	0.0290436
Q9BTT0	ANP32E	Acidic leucine-rich nuclear phosphoprotein 32 family member E OS=Homo sapiens OX=9606 GN=ANP32E PE=1 SV=1	24	6	11	6	268	30.7	3.85	119.8	120	116.8	84.6	92.9	65.9	118.867	81.1333	0.682557	0.0094019
Q15043	SLC39A14	Zinc transporter ZIP14 OS=Homo sapiens OX=9606 GN=SLC39A14 PE=1 SV=3	11	4	11	4	492	54.2	5.33	100.2	117.4	137.6	79.1	90.1	75.6	118.4	81.6	0.689189	0.0342901
P53985	SLC16A1	Monocarboxylate transporter 1 OS=Homo sapiens OX=9606 GN=SLC16A1 PE=1 SV=3	10	5	10	5	500	53.9	8.66	113	120.1	120.1	87.7	84.7	74.4	117.733	82.2667	0.698754	0.0016145
Q9ULZ3	PYCARD	Apoptosis-associated speck-like protein containing a CARD OS=Homo sapiens OX=9606 GN=PYCARD PE=1 SV=2	19	3	4	3	195	21.6	6.34	118.5	114.4	119.2	82.3	93.2	72.4	117.367	82.6333	0.704061	0.00495758
Q8N9N2	ASCC1	Activating signal cointegrator 1 complex subunit 1 OS=Homo sapiens OX=9606 GN=ASCC1 PE=1 SV=1	7	3	3	3	400	45.5	5.54	105.5	118.6	126.4	85.3	89.5	74.8	116.833	83.2	0.712126	0.0109662
Q02487	DSC2	Desmocollin-2 OS=Homo sapiens OX=9606 GN=DSC2 PE=1 SV=1	5	3	3	3	901	99.9	5.34	108.6	119.6	122.1	86.4	98.4	64.9	116.767	83.2333	0.712818	0.0344658
Q5T6V5	C9orf64	Queuosine salvage protein OS=Homo sapiens OX=9606 GN=C9orf64 PE=1 SV=1	44	15	25	15	341	39	5.88	102.1	118.1	130	83.3	95.4	71.2	116.733	83.3	0.713592	0.0352047
O75762	TRPA1	Transient receptor potential cation channel subfamily A member 1 OS=Homo sapiens OX=9606 GN=TRPA1 PE=1 SV=3	1	1	1	1	1119	127.4	7.12	113.2	118.3	118.5	100.8	87.1	62.1	116.667	83.3333	0.714286	0.0437513
Q8NDC0	MAPK1IP1L	MAPK-interacting and spindle-stabilizing protein-like OS=Homo sapiens OX=9606 GN=MAPK1IP1L PE=1 SV=4	7	1	2	1	245	24.3	5.62	112.6	119	117.9	90	85.1	75.5	116.5	83.5333	0.717024	0.00216593
P41567	EIF1	Eukaryotic translation initiation factor 1 OS=Homo sapiens OX=9606 GN=EIF1 PE=1 SV=1	66	8	16	1	113	12.7	7.44	112.3	117.2	119.1	95.7	85.1	70.5	116.2	83.7667	0.720884	0.0128642
Q9Y547	HSPB11	Intraflagellar transport protein 25 homolog OS=Homo sapiens OX=9606 GN=HSPB11 PE=1 SV=1	28	3	3	3	144	16.3	5.03	109.7	112.8	125.6	96.8	89.3	65.8	116.033	83.9667	0.723643	0.0382019
Q7L1Q6	BZW1	Basic leucine zipper and W2 domain-containing protein 1 OS=Homo sapiens OX=9606 GN=BZW1 PE=1 SV=1	46	18	52	16	419	48	5.92	113	118.2	116.1	87.3	90	75.4	115.767	84.2333	0.727613	0.00263539
Q01105	SET	Protein SET OS=Homo sapiens OX=9606 GN=SET PE=1 SV=3	37	10	24	10	290	33.5	4.32	114.9	120.8	111	87.1	84.3	81.9	115.567	84.4333	0.730603	0.000640661
Q02108	GUCY1A1	Guanylate cyclase soluble subunit alpha-1 OS=Homo sapiens OX=9606 GN=GUCY1A1 PE=1 SV=2	2	1	2	1	690	77.4	7.11	110.8	112.7	122.6	89	97.2	67.8	115.367	84.6667	0.733892	0.0318494
P05362	ICAM1	Intercellular adhesion molecule 1 OS=Homo sapiens OX=9606 GN=ICAM1 PE=1 SV=2	30	12	20	12	532	57.8	7.99	117.1	116.3	111.2	84.2	84	87.2	114.867	85.1333	0.741149	0.000149369
P06454	PTMA	Prothymosin alpha OS=Homo sapiens OX=9606 GN=PTMA PE=1 SV=2	39	6	27	6	111	12.2	3.78	112.2	124	108.1	87.1	80	88.7	114.767	85.2667	0.742957	0.00569847
Q8WYP3	RIN2	Ras and Rab interactor 2 OS=Homo sapiens OX=9606 GN=RIN2 PE=1 SV=1	1	1	1	1	895	100.1	6.58	103.5	124.2	116.6	92	92.2	71.6	114.767	85.2667	0.742957	0.0318767
Q99538	LGMN	Legumain OS=Homo sapiens OX=9606 GN=LGMN PE=1 SV=1	18	6	7	6	433	49.4	6.55	111.3	113.3	119.4	87.4	87.7	81	114.667	85.3667	0.744477	0.000860775
Q06323	PSME1	Proteasome activator complex subunit 1 OS=Homo sapiens OX=9606 GN=PSME1 PE=1 SV=1	67	20	55	20	249	28.7	6.02	109.7	115.8	118.3	89.6	87.9	78.7	114.6	85.4	0.745201	0.00233231
O43852	CALU	Calumenin OS=Homo sapiens OX=9606 GN=CALU PE=1 SV=2	72	25	53	25	315	37.1	4.64	113.9	119.9	109.4	91.9	82.9	81.9	114.4	85.5667	0.74796	0.00280442
P80303	NUCB2	Nucleobindin-2 OS=Homo sapiens OX=9606 GN=NUCB2 PE=1 SV=3	58	22	35	21	420	50.2	5.12	115.8	121.4	106	86.8	82.8	87.3	114.4	85.6333	0.748543	0.00366666
O60911	CTSV	Cathepsin L2 OS=Homo sapiens OX=9606 GN=CTSV PE=1 SV=2	6	2	2	2	334	37.3	8.76	112.3	105.4	125.3	84.2	91.3	81.5	114.333	85.6667	0.749271	0.0117518
P31946	YWHAB	14-3-3 protein beta/alpha OS=Homo sapiens OX=9606 GN=YWHAB PE=1 SV=3	72	15	66	8	246	28.1	4.83	112.2	116.3	113.9	88	87.5	82.2	114.133	85.9	0.752629	0.00021406
P09429	HMGB1	High mobility group protein B1 OS=Homo sapiens OX=9606 GN=HMGB1 PE=1 SV=3	49	16	53	11	215	24.9	5.74	118.7	117.2	105.5	86.9	82.4	89.3	113.8	86.2	0.757469	0.00399755
Q9H446	RWDD1	RWD domain-containing protein 1 OS=Homo sapiens OX=9606 GN=RWDD1 PE=1 SV=1	19	5	7	5	243	27.9	4.2	114.8	116.7	109.8	96.6	86.6	75.4	113.767	86.2	0.757691	0.0129761
Q9HB40	SCPEP1	Retinoid-inducible serine carboxypeptidase OS=Homo sapiens OX=9606 GN=SCPEP1 PE=1 SV=1	4	2	3	2	452	50.8	5.81	103.3	118.3	119.6	86.3	90.9	81.6	113.733	86.2667	0.758499	0.00950397
Q9H3G5	CPVL	Probable serine carboxypeptidase CPVL OS=Homo sapiens OX=9606 GN=CPVL PE=1 SV=2	28	13	21	13	476	54.1	5.62	108.4	114	118.1	85.5	97.2	76.9	113.5	86.5333	0.762408	0.0144238
Q14894	CRYM	Ketimine reductase mu-crystallin OS=Homo sapiens OX=9606 GN=CRYM PE=1 SV=1	7	1	1	1	314	33.8	5.14	117.8	109	113.5	99	85.6	75.1	113.433	86.5667	0.76315	0.0218418
Q8IV38	ANKMY2	Ankyrin repeat and MYND domain-containing protein 2 OS=Homo sapiens OX=9606 GN=ANKMY2 PE=1 SV=1	3	1	1	1	441	49.3	6.25	109.5	119	111.8	95.7	85.8	78.2	113.433	86.5667	0.76315	0.00990031
Q16595	FXN	Frataxin, mitochondrial OS=Homo sapiens OX=9606 GN=FXN PE=1 SV=2	30	7	9	7	210	23.1	8.69	114.6	120.4	105.2	90.2	90.3	79.2	113.4	86.5667	0.763374	0.00960161
Q8IXY8	PPIL6	Problable inactive peptidyl-prolyl cis-trans isomerase-like 6 OS=Homo sapiens OX=9606 GN=PPIL6 PE=2 SV=1	3	1	1	1	311	35.2	7.02	105.6	117	117.6	91	93.8	75	113.4	86.6	0.763668	0.0189743
P27348	YWHAQ	14-3-3 protein theta OS=Homo sapiens OX=9606 GN=YWHAQ PE=1 SV=1	66	18	70	13	245	27.7	4.78	101.6	112.5	125.6	87.7	89.3	83.2	113.233	86.7333	0.76597	0.0209488
P16949	STMN1	Stathmin OS=Homo sapiens OX=9606 GN=STMN1 PE=1 SV=3	79	18	47	18	149	17.3	5.97	121.9	114.5	103.3	85.6	82.5	92.2	113.233	86.7667	0.766264	0.0123784
Q92820	GGH	Gamma-glutamyl hydrolase OS=Homo sapiens OX=9606 GN=GGH PE=1 SV=2	24	7	10	7	318	35.9	7.11	115.7	112.7	111.3	86.4	84.4	89.6	113.233	86.8	0.766559	0.000187292
P0DP24	CALM2	Calmodulin-2 OS=Homo sapiens OX=9606 GN=CALM2 PE=1 SV=1	86	13	68	13	149	16.8	4.22	115.2	122.1	102.1	85.7	78.6	96.3	113.133	86.8667	0.767826	0.0281146
Q8IXQ4	GPALPP1	GPALPP motifs-containing protein 1 OS=Homo sapiens OX=9606 GN=GPALPP1 PE=1 SV=1	14	4	6	4	340	38.1	5.41	122	108.7	108.4	95.6	85.2	80.2	113.033	87	0.769684	0.0150783
P49321	NASP	Nuclear autoantigenic sperm protein OS=Homo sapiens OX=9606 GN=NASP PE=1 SV=2	66	42	88	41	788	85.2	4.3	115	118.3	105.7	86.4	86.4	88.3	113	87.0333	0.770206	0.00245861
Q9BWT6	MND1	Meiotic nuclear division protein 1 homolog OS=Homo sapiens OX=9606 GN=MND1 PE=1 SV=1	14	3	3	3	205	23.7	8.19	109.8	119.4	109.6	89.5	90.5	81.2	112.933	87.0667	0.770956	0.00409928
O43324	EEF1E1	Eukaryotic translation elongation factor 1 epsilon-1 OS=Homo sapiens OX=9606 GN=EEF1E1 PE=1 SV=1	35	6	10	6	174	19.8	8.54	104.6	111.6	122.5	93.3	95.6	72.4	112.9	87.1	0.771479	0.0460995
P14859	POU2F1	POU domain, class 2, transcription factor 1 OS=Homo sapiens OX=9606 GN=POU2F1 PE=1 SV=2	11	6	9	6	743	76.4	6.81	112.5	113.3	112.3	88.4	95.2	78.4	112.7	87.3333	0.774919	0.0065655
P61289	PSME3	Proteasome activator complex subunit 3 OS=Homo sapiens OX=9606 GN=PSME3 PE=1 SV=1	57	15	32	15	254	29.5	5.95	107.9	113	116.8	93.7	94.2	74.4	112.567	87.4333	0.776725	0.0230538
O95905	ECD	Protein ecdysoneless homolog OS=Homo sapiens OX=9606 GN=ECD PE=1 SV=1	6	3	3	3	644	72.7	4.87	110	114.8	112.8	101.8	87.8	72.8	112.533	87.4667	0.777251	0.0418389
Q5R3I4	TTC38	Tetratricopeptide repeat protein 38 OS=Homo sapiens OX=9606 GN=TTC38 PE=1 SV=1	33	13	19	13	469	52.8	5.99	111.5	113	112.9	87.8	85.8	89	112.467	87.5333	0.778305	1.87525e-05
P50238	CRIP1	Cysteine-rich protein 1 OS=Homo sapiens OX=9606 GN=CRIP1 PE=1 SV=3	22	2	5	2	77	8.5	8.75	119.1	108.1	109.6	88.7	84.6	89.9	112.267	87.7333	0.781473	0.00296181
Q03013	GSTM4	Glutathione S-transferase Mu 4 OS=Homo sapiens OX=9606 GN=GSTM4 PE=1 SV=3	25	5	6	5	218	25.5	5.9	109	114.7	112.9	91.7	93.8	78	112.2	87.8333	0.782828	0.0096077
P10636	MAPT	Microtubule-associated protein tau OS=Homo sapiens OX=9606 GN=MAPT PE=1 SV=5	4	3	3	3	758	78.9	6.71	112.4	118.4	105.5	89.3	86.8	87.6	112.1	87.9	0.784121	0.00311484
P13284	IFI30	Gamma-interferon-inducible lysosomal thiol reductase OS=Homo sapiens OX=9606 GN=IFI30 PE=1 SV=3	8	2	5	2	250	27.9	4.88	118.4	111.8	105.9	93.2	87.4	83.3	112.033	87.9667	0.785183	0.00644139
P26583	HMGB2	High mobility group protein B2 OS=Homo sapiens OX=9606 GN=HMGB2 PE=1 SV=2	44	12	33	8	209	24	7.81	115.4	114.9	105.4	88	84.6	91.7	111.9	88.1	0.78731	0.00346374
Q8NEV4	MYO3A	Myosin-IIIa OS=Homo sapiens OX=9606 GN=MYO3A PE=1 SV=2	1	2	2	2	1616	186.1	8.91	113.3	114.7	107.5	100.4	91.1	73	111.833	88.1667	0.788376	0.0469917
Q9UMX5	NENF	Neudesin OS=Homo sapiens OX=9606 GN=NENF PE=1 SV=1	41	5	7	5	172	18.8	5.69	114.7	114.8	105.9	90.3	86.8	87.6	111.8	88.2333	0.789207	0.00167502
O15212	PFDN6	Prefoldin subunit 6 OS=Homo sapiens OX=9606 GN=PFDN6 PE=1 SV=1	40	7	10	7	129	14.6	8.88	109.4	113	112.8	94.1	90.4	80.3	111.733	88.2667	0.789976	0.00541702
Q68CP9	ARID2	AT-rich interactive domain-containing protein 2 OS=Homo sapiens OX=9606 GN=ARID2 PE=1 SV=2	6	8	9	8	1835	197.3	7.42	108.2	112.7	113.7	96.7	95.3	73.3	111.533	88.4333	0.792887	0.0409292
Q6FIF0	ZFAND6	AN1-type zinc finger protein 6 OS=Homo sapiens OX=9606 GN=ZFAND6 PE=1 SV=2	4	1	1	1	208	22.5	7.2	113.4	110	111.2	95.2	88.4	81.8	111.533	88.4667	0.793186	0.00446522
P51397	DAP	Death-associated protein 1 OS=Homo sapiens OX=9606 GN=DAP PE=1 SV=3	26	4	5	4	102	11.2	9.32	117.5	113.6	103.4	95.9	84.5	85	111.5	88.4667	0.793423	0.0148087
P63098	PPP3R1	Calcineurin subunit B type 1 OS=Homo sapiens OX=9606 GN=PPP3R1 PE=1 SV=2	27	3	5	3	170	19.3	4.81	109.4	117.6	107.1	95	97.1	73.7	111.367	88.6	0.79557	0.0487189
O75925	PIAS1	E3 SUMO-protein ligase PIAS1 OS=Homo sapiens OX=9606 GN=PIAS1 PE=1 SV=2	7	3	3	2	651	71.8	7.3	113.4	113.2	107.5	93.1	96.7	76.1	111.367	88.6333	0.79587	0.026692
Q99523	SORT1	Sortilin OS=Homo sapiens OX=9606 GN=SORT1 PE=1 SV=3	17	11	15	11	831	92	5.74	111.8	112.4	109.8	87.9	89.5	88.6	111.333	88.6667	0.796407	1.55741e-05
Q08170	SRSF4	Serine/arginine-rich splicing factor 4 OS=Homo sapiens OX=9606 GN=SRSF4 PE=1 SV=2	19	10	20	4	494	56.6	11.52	111.2	109.7	112.9	97.8	85.6	82.8	111.267	88.7333	0.797484	0.00866265
Q9Y2S6	TMA7	Translation machinery-associated protein 7 OS=Homo sapiens OX=9606 GN=TMA7 PE=1 SV=1	30	3	3	3	64	7.1	9.99	121	109.4	103.3	91.7	85.6	88.9	111.233	88.7333	0.797723	0.0148031
Q9H4A6	GOLPH3	Golgi phosphoprotein 3 OS=Homo sapiens OX=9606 GN=GOLPH3 PE=1 SV=1	35	8	10	7	298	33.8	6.44	105.6	111.5	116.5	90.1	91.7	84.7	111.2	88.8333	0.798861	0.004148
Q9H993	ARMT1	Protein-glutamate O-methyltransferase OS=Homo sapiens OX=9606 GN=ARMT1 PE=1 SV=1	24	10	13	10	441	51.1	5.76	105.5	110.4	117.5	92.9	96	77.7	111.133	88.8667	0.79964	0.0284978
Q6EMK4	VASN	Vasorin OS=Homo sapiens OX=9606 GN=VASN PE=1 SV=1	10	6	7	6	673	71.7	7.39	109.2	111.6	112.2	91.7	88.8	86.5	111	89	0.801802	0.000236471
P54802	NAGLU	Alpha-N-acetylglucosaminidase OS=Homo sapiens OX=9606 GN=NAGLU PE=1 SV=2	16	8	9	7	743	82.2	6.65	103.4	113.2	116.3	93.9	97.2	76.1	110.967	89.0667	0.802643	0.0452751
P50897	PPT1	Palmitoyl-protein thioesterase 1 OS=Homo sapiens OX=9606 GN=PPT1 PE=1 SV=1	35	8	13	8	306	34.2	6.52	109.4	110.8	112.2	94	89	84.6	110.8	89.2	0.805054	0.00158916
P61088	UBE2N	Ubiquitin-conjugating enzyme E2 N OS=Homo sapiens OX=9606 GN=UBE2N PE=1 SV=1	52	7	18	7	152	17.1	6.57	108.1	109.3	115	89.3	95.6	82.7	110.8	89.2	0.805054	0.00730502
P10720	PF4V1	Platelet factor 4 variant OS=Homo sapiens OX=9606 GN=PF4V1 PE=1 SV=1	11	1	2	1	104	11.5	9.1	105.5	116	110.6	94.5	86.4	86.9	110.7	89.2667	0.806384	0.00589084
P55854	SUMO3	Small ubiquitin-related modifier 3 OS=Homo sapiens OX=9606 GN=SUMO3 PE=1 SV=2	24	3	6	2	103	11.6	5.49	109.5	111.9	110.8	92.8	88	87.1	110.733	89.3	0.806442	0.000352088
P29966	MARCKS	Myristoylated alanine-rich C-kinase substrate OS=Homo sapiens OX=9606 GN=MARCKS PE=1 SV=4	40	8	14	7	332	31.5	4.45	113.1	109.6	109.3	93.1	93.6	81.2	110.667	89.3	0.806928	0.00723793
Q9Y2Y0	ARL2BP	ADP-ribosylation factor-like protein 2-binding protein OS=Homo sapiens OX=9606 GN=ARL2BP PE=1 SV=1	24	3	4	3	163	18.8	4.35	111.1	116.5	104.1	86.6	89.9	91.8	110.567	89.4333	0.808863	0.00560966
P14209	CD99	CD99 antigen OS=Homo sapiens OX=9606 GN=CD99 PE=1 SV=1	5	1	1	1	185	18.8	4.75	112.8	112	106.8	88.6	81.9	97.9	110.533	89.4667	0.809409	0.0136039
P55263	ADK	Adenosine kinase OS=Homo sapiens OX=9606 GN=ADK PE=1 SV=2	60	17	30	17	362	40.5	6.7	106.3	111.9	113.3	94.1	93.2	81.1	110.5	89.4667	0.809653	0.0110746
P58546	MTPN	Myotrophin OS=Homo sapiens OX=9606 GN=MTPN PE=1 SV=2	42	5	9	5	118	12.9	5.52	113.1	113.9	104.6	94	86.8	87.7	110.533	89.5	0.80971	0.00491375
P53634	CTSC	Dipeptidyl peptidase 1 OS=Homo sapiens OX=9606 GN=CTSC PE=1 SV=2	29	10	19	10	463	51.8	6.99	108.6	110.5	112.2	90.5	92.2	86	110.433	89.5667	0.811047	0.000599561
Q9NXG2	THUMPD1	THUMP domain-containing protein 1 OS=Homo sapiens OX=9606 GN=THUMPD1 PE=1 SV=2	52	19	27	19	353	39.3	7.88	102.8	109.4	118.8	93	95	81	110.333	89.6667	0.812689	0.0316449
P55327	TPD52	Tumor protein D52 OS=Homo sapiens OX=9606 GN=TPD52 PE=1 SV=2	59	10	16	10	224	24.3	4.83	107.3	115.8	107.8	94.1	94.9	80.1	110.3	89.7	0.813237	0.0204867
O95864	FADS2	Fatty acid desaturase 2 OS=Homo sapiens OX=9606 GN=FADS2 PE=1 SV=1	11	4	7	4	444	52.2	8.82	105	111.5	114.4	87.4	95.5	86.2	110.3	89.7	0.813237	0.00693558
P83881	RPL36A	60S ribosomal protein L36a OS=Homo sapiens OX=9606 GN=RPL36A PE=1 SV=2	35	7	14	2	106	12.4	10.58	112	103.5	115.3	98.4	87.6	83.2	110.267	89.7333	0.813785	0.0229976
P21266	GSTM3	Glutathione S-transferase Mu 3 OS=Homo sapiens OX=9606 GN=GSTM3 PE=1 SV=3	52	13	23	13	225	26.5	5.54	103.1	111.8	115.8	94.8	93.7	80.7	110.233	89.7333	0.814031	0.0251834
Q9H4Z3	PCIF1	Phosphorylated CTD-interacting factor 1 OS=Homo sapiens OX=9606 GN=PCIF1 PE=1 SV=1	8	4	4	4	704	80.6	7.42	98.9	111.7	119.8	92.7	94.8	82.1	110.133	89.8667	0.815981	0.0489076
Q15293	RCN1	Reticulocalbin-1 OS=Homo sapiens OX=9606 GN=RCN1 PE=1 SV=1	40	11	19	11	331	38.9	5	111.4	113.8	105.1	95.6	89.2	84.8	110.1	89.8667	0.816228	0.00764114
Q96M27	PRRC1	Protein PRRC1 OS=Homo sapiens OX=9606 GN=PRRC1 PE=1 SV=1	24	10	17	10	445	46.7	5.83	108.5	111.8	110	91.8	95.9	82	110.1	89.9	0.81653	0.00882266
P00338	LDHA	L-lactate dehydrogenase A chain OS=Homo sapiens OX=9606 GN=LDHA PE=1 SV=2	51	23	93	22	332	36.7	8.27	108	109.9	112.3	88.8	102.1	78.8	110.067	89.9	0.816778	0.0424414
Q9H4A4	RNPEP	Aminopeptidase B OS=Homo sapiens OX=9606 GN=RNPEP PE=1 SV=2	31	18	28	18	650	72.5	5.74	102.3	110.5	117.1	90.8	96.7	82.5	109.967	90	0.81843	0.0282735
P31948	STIP1	Stress-induced-phosphoprotein 1 OS=Homo sapiens OX=9606 GN=STIP1 PE=1 SV=1	68	49	115	49	543	62.6	6.8	111.2	112.4	106.3	87.8	90.2	92.1	109.967	90.0333	0.818733	0.000885099
P09210	GSTA2	Glutathione S-transferase A2 OS=Homo sapiens OX=9606 GN=GSTA2 PE=1 SV=4	41	11	23	1	222	25.6	8.59	115.4	108.7	105.8	90.9	86.7	92.5	109.967	90.0333	0.818733	0.00390517
Q9UHV9	PFDN2	Prefoldin subunit 2 OS=Homo sapiens OX=9606 GN=PFDN2 PE=1 SV=1	69	10	17	10	154	16.6	6.58	109	114.9	106	91.5	96.4	82.2	109.967	90.0333	0.818733	0.0154238
Q9H1E3	NUCKS1	Nuclear ubiquitous casein and cyclin-dependent kinase substrate 1 OS=Homo sapiens OX=9606 GN=NUCKS1 PE=1 SV=1	29	6	9	6	243	27.3	5.08	118.3	105.4	106.2	90	85.6	94.5	109.967	90.0333	0.818733	0.0152536
Q9Y4P1	ATG4B	Cysteine protease ATG4B OS=Homo sapiens OX=9606 GN=ATG4B PE=1 SV=2	37	9	15	9	393	44.3	5.07	102.5	110.3	116.7	92.2	98.5	79.8	109.833	90.1667	0.820941	0.0455743
Q9BRV8	SIKE1	Suppressor of IKBKE 1 OS=Homo sapiens OX=9606 GN=SIKE1 PE=1 SV=1	6	1	1	1	207	23.7	5.21	105	114	110.4	97.7	92.3	80.6	109.8	90.2	0.821494	0.0260983
P13929	ENO3	Beta-enolase OS=Homo sapiens OX=9606 GN=ENO3 PE=1 SV=5	27	8	73	4	434	47	7.71	107.9	121.7	99.8	93	90.8	86.9	109.8	90.2333	0.821797	0.0420498
Q5H9R7	PPP6R3	Serine/threonine-protein phosphatase 6 regulatory subunit 3 OS=Homo sapiens OX=9606 GN=PPP6R3 PE=1 SV=2	20	11	18	11	873	97.6	4.6	103.9	113.3	111.9	89.8	95.9	85.3	109.7	90.3333	0.823458	0.0103092
Q12840	KIF5A	Kinesin heavy chain isoform 5A OS=Homo sapiens OX=9606 GN=KIF5A PE=1 SV=2	10	10	18	1	1032	117.3	5.9	108.3	109.9	110.7	99.5	91.1	80.4	109.633	90.3333	0.823959	0.0257276
P02652	APOA2	Apolipoprotein A-II OS=Homo sapiens OX=9606 GN=APOA2 PE=1 SV=1	21	4	7	4	100	11.2	6.62	106.6	113.3	109	99.4	92.4	79.4	109.633	90.4	0.824567	0.0357706
P04156	PRNP	Major prion protein OS=Homo sapiens OX=9606 GN=PRNP PE=1 SV=1	15	4	5	4	253	27.6	9	109.2	111	108.6	91.1	85.9	94.3	109.6	90.4333	0.825122	0.00168122
Q99439	CNN2	Calponin-2 OS=Homo sapiens OX=9606 GN=CNN2 PE=1 SV=4	49	11	19	10	309	33.7	7.33	103.7	110.7	114.2	90.9	96.3	84.1	109.533	90.4333	0.825624	0.0151796
P07602	PSAP	Prosaposin OS=Homo sapiens OX=9606 GN=PSAP PE=1 SV=2	41	22	51	22	524	58.1	5.17	115.2	112	101.4	92	91.3	88.1	109.533	90.4667	0.825928	0.0117493
Q9H074	PAIP1	Polyadenylate-binding protein-interacting protein 1 OS=Homo sapiens OX=9606 GN=PAIP1 PE=1 SV=1	24	8	10	8	479	53.5	4.81	104.1	112.6	111.8	94.8	98	78.6	109.5	90.4667	0.82618	0.0446027
Q9BY67	CADM1	Cell adhesion molecule 1 OS=Homo sapiens OX=9606 GN=CADM1 PE=1 SV=2	29	9	12	9	442	48.5	5.07	109	111.7	107.8	91.4	89.1	91	109.5	90.5	0.826484	0.000149643
Q96K17	BTF3L4	Transcription factor BTF3 homolog 4 OS=Homo sapiens OX=9606 GN=BTF3L4 PE=1 SV=1	46	7	13	5	158	17.3	6.35	112.5	110.2	105.8	99.6	89.3	82.6	109.5	90.5	0.826484	0.0233515
P36639	NUDT1	7,8-dihydro-8-oxoguanine triphosphatase OS=Homo sapiens OX=9606 GN=NUDT1 PE=1 SV=3	13	2	2	2	197	22.5	5.27	109.3	108.3	110.9	92	95.8	83.7	109.5	90.5	0.826484	0.00650403
Q52LW3	ARHGAP29	Rho GTPase-activating protein 29 OS=Homo sapiens OX=9606 GN=ARHGAP29 PE=1 SV=2	2	2	2	2	1261	142	6.74	100	112.5	115.8	89.7	97.9	84	109.433	90.5333	0.827292	0.0395536
O75347	TBCA	Tubulin-specific chaperone A OS=Homo sapiens OX=9606 GN=TBCA PE=1 SV=3	64	12	27	12	108	12.8	5.29	117.2	110.2	100.9	90	83.2	98.5	109.433	90.5667	0.827597	0.0434379
Q13867	BLMH	Bleomycin hydrolase OS=Homo sapiens OX=9606 GN=BLMH PE=1 SV=1	36	14	23	14	455	52.5	6.27	102.9	111.5	113.9	93.2	98.9	79.6	109.433	90.5667	0.827597	0.0465525
Q15691	MAPRE1	Microtubule-associated protein RP/EB family member 1 OS=Homo sapiens OX=9606 GN=MAPRE1 PE=1 SV=3	67	16	36	16	268	30	5.14	109.3	109.4	109.5	88.7	98.2	84.9	109.4	90.6	0.828154	0.00895263
P99999	CYCS	Cytochrome c OS=Homo sapiens OX=9606 GN=CYCS PE=1 SV=2	70	8	13	8	105	11.7	9.57	102.6	118.5	107.1	85.8	99	87.1	109.4	90.6333	0.828458	0.041303
Q9NX55	HYPK	Huntingtin-interacting protein K OS=Homo sapiens OX=9606 GN=HYPK PE=1 SV=2	32	6	11	6	129	14.7	4.93	115.2	110.1	102.8	94.7	88.7	88.5	109.367	90.6333	0.828711	0.0105603
Q9NQP4	PFDN4	Prefoldin subunit 4 OS=Homo sapiens OX=9606 GN=PFDN4 PE=1 SV=1	39	6	10	6	134	15.3	4.53	113.6	110.8	103.5	93	84.6	94.4	109.3	90.6667	0.829521	0.0122467
O14929	HAT1	Histone acetyltransferase type B catalytic subunit OS=Homo sapiens OX=9606 GN=HAT1 PE=1 SV=1	32	11	22	11	419	49.5	5.69	104.6	108	115.3	94.3	96.5	81.3	109.3	90.7	0.829826	0.0309395
Q9BQI0	AIF1L	Allograft inflammatory factor 1-like OS=Homo sapiens OX=9606 GN=AIF1L PE=1 SV=1	17	3	4	3	150	17.1	7.2	114.3	109	104.6	95.5	89.2	87.4	109.3	90.7	0.829826	0.00754309
Q9UHG0	DCDC2	Doublecortin domain-containing protein 2 OS=Homo sapiens OX=9606 GN=DCDC2 PE=1 SV=2	4	1	1	1	476	52.8	6.13	112.8	109.7	105.4	95.1	82.9	94.2	109.3	90.7333	0.830131	0.0142547
Q9HBU6	ETNK1	Ethanolamine kinase 1 OS=Homo sapiens OX=9606 GN=ETNK1 PE=1 SV=1	13	5	5	5	452	50.9	6.54	104.5	111.5	111.7	94.2	94	84	109.233	90.7333	0.830638	0.0108678
Q06609	RAD51	DNA repair protein RAD51 homolog 1 OS=Homo sapiens OX=9606 GN=RAD51 PE=1 SV=1	4	2	2	2	339	36.9	5.6	110	110.3	107.4	89.5	86.2	96.5	109.233	90.7333	0.830638	0.00431233
Q53EL6	PDCD4	Programmed cell death protein 4 OS=Homo sapiens OX=9606 GN=PDCD4 PE=1 SV=2	12	4	4	4	469	51.7	5.21	106.8	102.9	117.9	91.3	93.2	88	109.2	90.8333	0.831807	0.0179595
P07686	HEXB	Beta-hexosaminidase subunit beta OS=Homo sapiens OX=9606 GN=HEXB PE=1 SV=3	24	12	14	11	556	63.1	6.76	107	108.9	111.6	92.8	96.4	83.3	109.167	90.8333	0.832061	0.011333
O14787	TNPO2	Transportin-2 OS=Homo sapiens OX=9606 GN=TNPO2 PE=1 SV=3	18	13	18	7	897	101.3	5.01	104.1	109.9	113.4	95	96.5	81	109.133	90.8333	0.832315	0.0313909
P35914	HMGCL	Hydroxymethylglutaryl-CoA lyase, mitochondrial OS=Homo sapiens OX=9606 GN=HMGCL PE=1 SV=2	31	10	13	10	325	34.3	8.54	90.5	92.7	89.5	110.6	108.3	108.4	90.9	109.1	1.20022	0.000112709
Q96RT7	TUBGCP6	Gamma-tubulin complex component 6 OS=Homo sapiens OX=9606 GN=TUBGCP6 PE=1 SV=3	2	1	1	1	1819	200.4	6.32	93.2	90.1	89.3	104.4	101.6	121.4	90.8667	109.133	1.20103	0.0441342
Q8N5G0	SMIM20	Small integral membrane protein 20 OS=Homo sapiens OX=9606 GN=SMIM20 PE=1 SV=3	21	1	2	1	67	7.7	9.86	94.7	89.5	88.4	112.3	106.4	108.8	90.8667	109.167	1.20139	0.00211721
Q53EU6	GPAT3	Glycerol-3-phosphate acyltransferase 3 OS=Homo sapiens OX=9606 GN=GPAT3 PE=1 SV=2	11	4	4	3	434	48.7	8.87	85.3	89.3	98	112.2	110.4	104.9	90.8667	109.167	1.20139	0.013563
Q9BW19	KIFC1	Kinesin-like protein KIFC1 OS=Homo sapiens OX=9606 GN=KIFC1 PE=1 SV=2	29	15	17	15	673	73.7	8.98	90.5	91.7	90.3	107.2	106.7	113.6	90.8333	109.167	1.20183	0.00126403
P98173	FAM3A	Protein FAM3A OS=Homo sapiens OX=9606 GN=FAM3A PE=1 SV=2	5	1	1	1	230	25.1	8.68	90.7	91.2	90.6	110.2	103.6	113.7	90.8333	109.167	1.20183	0.00348426
Q8IWT6	LRRC8A	Volume-regulated anion channel subunit LRRC8A OS=Homo sapiens OX=9606 GN=LRRC8A PE=1 SV=1	6	4	5	4	810	94.1	7.94	92.6	88.8	91	106.3	101.6	119.7	90.8	109.2	1.20264	0.0292319
O75326	SEMA7A	Semaphorin-7A OS=Homo sapiens OX=9606 GN=SEMA7A PE=1 SV=1	2	1	1	1	666	74.8	7.64	87.6	95.8	89	108.6	110.7	108.3	90.8	109.2	1.20264	0.00223628
Q9UJA2	CRLS1	Cardiolipin synthase (CMP-forming) OS=Homo sapiens OX=9606 GN=CRLS1 PE=1 SV=1	3	1	1	1	301	32.6	9.67	92	88.2	92.2	107	109.6	111.1	90.8	109.233	1.20301	0.000478647
P98153	DGCR2	Integral membrane protein DGCR2/IDD OS=Homo sapiens OX=9606 GN=DGCR2 PE=1 SV=1	4	1	1	1	550	60.8	5.3	91.7	86.1	94.5	111.8	107	108.9	90.7667	109.233	1.20345	0.00287284
Q5RKV6	EXOSC6	Exosome complex component MTR3 OS=Homo sapiens OX=9606 GN=EXOSC6 PE=1 SV=1	24	7	11	7	272	28.2	6.28	97.6	87.4	87.1	104.4	103	120.4	90.7	109.267	1.2047	0.0473748
Q8WUD6	CHPT1	Cholinephosphotransferase 1 OS=Homo sapiens OX=9606 GN=CHPT1 PE=1 SV=1	7	2	4	2	406	45.1	6.92	93	88.6	90.5	111.9	103.8	112.2	90.7	109.3	1.20507	0.0035791
Q96T66	NMNAT3	Nicotinamide/nicotinic acid mononucleotide adenylyltransferase 3 OS=Homo sapiens OX=9606 GN=NMNAT3 PE=1 SV=2	3	1	1	1	252	28.3	9.22	89.2	89	93.9	101.1	109.8	117	90.7	109.3	1.20507	0.018759
Q06481	APLP2	Amyloid-like protein 2 OS=Homo sapiens OX=9606 GN=APLP2 PE=1 SV=2	28	18	26	17	763	86.9	4.79	89.2	92.1	90.7	112.5	108.4	107.1	90.6667	109.333	1.20588	0.000520426
Q15050	RRS1	Ribosome biogenesis regulatory protein homolog OS=Homo sapiens OX=9606 GN=RRS1 PE=1 SV=2	45	19	29	19	365	41.2	10.7	96.8	85.9	89.3	105	103.9	119.2	90.6667	109.367	1.20625	0.0336265
A8CG34	POM121C	Nuclear envelope pore membrane protein POM 121C OS=Homo sapiens OX=9606 GN=POM121C PE=1 SV=3	12	8	8	8	1229	125	10.37	89.4	90.7	91.8	107.5	105.7	114.9	90.6333	109.367	1.20669	0.00295443
Q8TBR7	FAM57A	Protein FAM57A OS=Homo sapiens OX=9606 GN=FAM57A PE=1 SV=2	10	3	4	3	257	29.4	9.41	94.3	88.6	89	113.2	101.5	113.4	90.6333	109.367	1.20669	0.0124975
P27449	ATP6V0C	V-type proton ATPase 16 kDa proteolipid subunit OS=Homo sapiens OX=9606 GN=ATP6V0C PE=1 SV=1	12	1	4	1	155	15.7	8.44	97.1	85.9	88.8	109	118.5	100.6	90.6	109.367	1.20714	0.0382355
Q9C075	KRT23	Keratin, type I cytoskeletal 23 OS=Homo sapiens OX=9606 GN=KRT23 PE=1 SV=2	40	13	17	13	422	48.1	6.54	91.5	91.8	88.5	108.9	106.3	113	90.6	109.4	1.20751	0.0010594
P20248	CCNA2	Cyclin-A2 OS=Homo sapiens OX=9606 GN=CCNA2 PE=1 SV=2	16	6	7	6	432	48.5	6.54	89.7	90.9	91.2	109.8	108.9	109.5	90.6	109.4	1.20751	3.74581e-06
O43325	LYRM1	LYR motif-containing protein 1 OS=Homo sapiens OX=9606 GN=LYRM1 PE=2 SV=1	15	2	2	2	122	14.3	9.94	92.9	95	83.9	113.2	100.5	114.5	90.6	109.4	1.20751	0.0286246
Q96JK2	DCAF5	DDB1- and CUL4-associated factor 5 OS=Homo sapiens OX=9606 GN=DCAF5 PE=1 SV=2	4	4	4	4	942	103.9	5.76	90.8	91.4	89.6	107.1	115.5	105.6	90.6	109.4	1.20751	0.00384797
Q6GQQ9	OTUD7B	OTU domain-containing protein 7B OS=Homo sapiens OX=9606 GN=OTUD7B PE=1 SV=1	4	3	3	3	843	92.5	6.71	88.4	93	90.3	111.4	101.3	115.6	90.5667	109.433	1.20832	0.0132513
Q7Z6J8	UBE3D	E3 ubiquitin-protein ligase E3D OS=Homo sapiens OX=9606 GN=UBE3D PE=1 SV=2	3	1	1	1	389	43.6	8.13	92.8	98	80.9	111.9	104.8	111.7	90.5667	109.467	1.20869	0.0275011
Q3SXM5	HSDL1	Inactive hydroxysteroid dehydrogenase-like protein 1 OS=Homo sapiens OX=9606 GN=HSDL1 PE=1 SV=3	19	6	8	6	330	37	8.72	90.7	91.3	89.7	108.8	109.3	110.3	90.5667	109.467	1.20869	7.92927e-06
Q9UMF0	ICAM5	Intercellular adhesion molecule 5 OS=Homo sapiens OX=9606 GN=ICAM5 PE=1 SV=3	1	1	2	1	924	97.1	5.95	94.8	89.2	87.6	105.4	106.2	116.7	90.5333	109.433	1.20876	0.0112256
Q5T3J3	LRIF1	Ligand-dependent nuclear receptor-interacting factor 1 OS=Homo sapiens OX=9606 GN=LRIF1 PE=1 SV=1	8	4	5	4	769	84.5	9.72	90.9	91.3	89.5	105.9	116.1	106.5	90.5667	109.5	1.20905	0.00482481
Q8N9N8	EIF1AD	Probable RNA-binding protein EIF1AD OS=Homo sapiens OX=9606 GN=EIF1AD PE=1 SV=1	20	2	2	2	165	19	5.21	93.3	88.8	89.5	102.6	104.1	121.7	90.5333	109.467	1.20913	0.039535
Q8IXT5	RBM12B	RNA-binding protein 12B OS=Homo sapiens OX=9606 GN=RBM12B PE=1 SV=2	15	13	15	13	1001	118	6.81	90.3	89.4	91.9	104	114.4	110	90.5333	109.467	1.20913	0.00364367
Q9H4L4	SENP3	Sentrin-specific protease 3 OS=Homo sapiens OX=9606 GN=SENP3 PE=1 SV=2	13	5	5	5	574	65	8.56	91.5	86.4	93.6	106.1	105.8	116.6	90.5	109.5	1.20994	0.0101529
Q2TB10	ZNF800	Zinc finger protein 800 OS=Homo sapiens OX=9606 GN=ZNF800 PE=1 SV=1	5	4	4	4	664	75.2	9.47	91.4	91.3	88.7	107.5	103.7	117.4	90.4667	109.533	1.21076	0.0103106
Q6P1L5	FAM117B	Protein FAM117B OS=Homo sapiens OX=9606 GN=FAM117B PE=1 SV=2	2	1	1	1	589	61.9	9.82	90.2	83.8	97.4	112.4	104.2	112.1	90.4667	109.567	1.21113	0.0159401
O00411	POLRMT	DNA-directed RNA polymerase, mitochondrial OS=Homo sapiens OX=9606 GN=POLRMT PE=1 SV=2	21	22	28	22	1230	138.5	8.98	90.8	91.4	89.1	104.4	106.1	118.2	90.4333	109.567	1.21157	0.0121596
Q7Z5G4	GOLGA7	Golgin subfamily A member 7 OS=Homo sapiens OX=9606 GN=GOLGA7 PE=1 SV=2	25	3	3	3	137	15.8	7.05	96.9	85.8	88.6	112.1	107.1	109.6	90.4333	109.6	1.21194	0.00618175
Q8N9A8	CNEP1R1	Nuclear envelope phosphatase-regulatory subunit 1 OS=Homo sapiens OX=9606 GN=CNEP1R1 PE=1 SV=1	9	1	1	1	125	14.3	8.38	87.9	94.2	89.1	114.4	103.6	110.8	90.4	109.6	1.21239	0.00666761
P39060	COL18A1	Collagen alpha-1(XVIII) chain OS=Homo sapiens OX=9606 GN=COL18A1 PE=1 SV=5	3	4	5	4	1754	178.1	6.01	87.3	93.4	90.5	107.7	108	113.2	90.4	109.633	1.21276	0.00155484
P56381	ATP5F1E	ATP synthase subunit epsilon, mitochondrial OS=Homo sapiens OX=9606 GN=ATP5F1E PE=1 SV=2	59	4	6	4	51	5.8	9.92	96.7	88.8	85.6	106.6	106.5	115.9	90.3667	109.667	1.21357	0.0131292
Q96TC7	RMDN3	Regulator of microtubule dynamics protein 3 OS=Homo sapiens OX=9606 GN=RMDN3 PE=1 SV=2	21	8	12	8	470	52.1	5.1	92.3	90	88.7	105.4	106.5	117	90.3333	109.633	1.21365	0.00738044
Q8N3X6	LCORL	Ligand-dependent nuclear receptor corepressor-like protein OS=Homo sapiens OX=9606 GN=LCORL PE=1 SV=4	4	1	1	1	602	66.9	7.94	93.7	83.8	93.5	98.5	119.1	111.3	90.3333	109.633	1.21365	0.0476706
Q86XE5	HOGA1	4-hydroxy-2-oxoglutarate aldolase, mitochondrial OS=Homo sapiens OX=9606 GN=HOGA1 PE=1 SV=1	8	2	2	2	327	35.2	7.96	91.3	90.3	89.4	110.3	100.1	118.6	90.3333	109.667	1.21402	0.0228611
P23142	FBLN1	Fibulin-1 OS=Homo sapiens OX=9606 GN=FBLN1 PE=1 SV=4	3	2	2	2	703	77.2	5.22	95.2	89.1	86.7	110.7	115.8	102.5	90.3333	109.667	1.21402	0.0139363
P48200	IREB2	Iron-responsive element-binding protein 2 OS=Homo sapiens OX=9606 GN=IREB2 PE=1 SV=3	12	11	13	11	963	105	7.05	89	91.7	90.1	113.1	108.3	107.8	90.2667	109.733	1.21566	0.000473496
P27105	STOM	Erythrocyte band 7 integral membrane protein OS=Homo sapiens OX=9606 GN=STOM PE=1 SV=3	29	6	12	6	288	31.7	7.88	94.9	87.8	88	113	107.2	109.2	90.2333	109.8	1.21685	0.00247711
Q96FN9	DTD2	D-aminoacyl-tRNA deacylase 2 OS=Homo sapiens OX=9606 GN=DTD2 PE=1 SV=1	22	3	3	3	168	18.6	7.84	88.2	90.3	92	110.8	110.6	108.1	90.1667	109.833	1.21811	0.00014934
Q5TGY3	AHDC1	AT-hook DNA-binding motif-containing protein 1 OS=Homo sapiens OX=9606 GN=AHDC1 PE=1 SV=1	1	1	1	1	1603	168.2	9.04	90.7	85.5	94.2	101.8	115.6	112.2	90.1333	109.867	1.21893	0.0153434
Q15036	SNX17	Sorting nexin-17 OS=Homo sapiens OX=9606 GN=SNX17 PE=1 SV=1	21	6	7	6	470	52.9	7.46	88.8	90.7	90.9	105.3	111.1	113.3	90.1333	109.9	1.2193	0.00133882
Q08722	CD47	Leukocyte surface antigen CD47 OS=Homo sapiens OX=9606 GN=CD47 PE=1 SV=1	9	3	3	3	323	35.2	7.21	95.3	90.9	84.2	107.8	107.6	114.3	90.1333	109.9	1.2193	0.00717835
P01009	SERPINA1	Alpha-1-antitrypsin OS=Homo sapiens OX=9606 GN=SERPINA1 PE=1 SV=3	48	20	44	20	418	46.7	5.59	90.5	93.6	86.2	113.2	113.9	102.6	90.1	109.9	1.21976	0.00950958
Q99969	RARRES2	Retinoic acid receptor responder protein 2 OS=Homo sapiens OX=9606 GN=RARRES2 PE=1 SV=1	11	2	2	2	163	18.6	9.09	85	90.2	95.1	103.3	116.3	110.1	90.1	109.9	1.21976	0.014085
Q6YN16	HSDL2	Hydroxysteroid dehydrogenase-like protein 2 OS=Homo sapiens OX=9606 GN=HSDL2 PE=1 SV=1	46	21	39	21	418	45.4	7.99	92.6	90.6	87.1	108.4	106.2	115.1	90.1	109.9	1.21976	0.00316551
P30793	GCH1	GTP cyclohydrolase 1 OS=Homo sapiens OX=9606 GN=GCH1 PE=1 SV=1	8	2	2	2	250	27.9	8.56	92.4	91.8	86.1	101.2	106.3	122.3	90.1	109.933	1.22013	0.0409229
Q9Y5S1	TRPV2	Transient receptor potential cation channel subfamily V member 2 OS=Homo sapiens OX=9606 GN=TRPV2 PE=1 SV=1	4	3	3	3	764	85.9	5.83	84	95.2	90.9	111.7	113.5	104.6	90.0333	109.933	1.22103	0.0093946
Q9BT17	MTG1	Mitochondrial ribosome-associated GTPase 1 OS=Homo sapiens OX=9606 GN=MTG1 PE=1 SV=2	26	7	9	7	334	37.2	9.47	93.1	89.1	87.9	102.8	104	123.1	90.0333	109.967	1.2214	0.0420426
Q8TD22	SFXN5	Sideroflexin-5 OS=Homo sapiens OX=9606 GN=SFXN5 PE=1 SV=1	14	3	3	3	340	37.1	9.33	93.1	88.8	88.2	114.8	109.3	105.8	90.0333	109.967	1.2214	0.00279814
Q8IY95	TMEM192	Transmembrane protein 192 OS=Homo sapiens OX=9606 GN=TMEM192 PE=1 SV=1	20	4	5	4	271	30.9	7.99	89.7	89.4	91	108.1	108.5	113.4	90.0333	110	1.22177	0.00035442
P10644	PRKAR1A	cAMP-dependent protein kinase type I-alpha regulatory subunit OS=Homo sapiens OX=9606 GN=PRKAR1A PE=1 SV=1	44	19	29	15	381	43	5.35	87.6	90.8	91.6	111.4	108.9	109.6	90	109.967	1.22185	0.000153027
Q9BW60	ELOVL1	Elongation of very long chain fatty acids protein 1 OS=Homo sapiens OX=9606 GN=ELOVL1 PE=1 SV=1	14	3	8	3	279	32.6	9.6	87	96.5	86.5	120.1	105	104.9	90	110	1.22222	0.0291239
Q6P0N0	MIS18BP1	Mis18-binding protein 1 OS=Homo sapiens OX=9606 GN=MIS18BP1 PE=1 SV=1	1	2	2	2	1132	129	9.25	90.1	89.5	90.4	111	108.8	110.2	90	110	1.22222	8.69029e-06
Q9NX24	NHP2	H/ACA ribonucleoprotein complex subunit 2 OS=Homo sapiens OX=9606 GN=NHP2 PE=1 SV=1	63	6	10	6	153	17.2	8.22	95.4	87.4	87	107.6	104.8	117.8	89.9333	110.067	1.22387	0.0138065
Q8TEB7	RNF128	E3 ubiquitin-protein ligase RNF128 OS=Homo sapiens OX=9606 GN=RNF128 PE=1 SV=1	2	1	1	1	428	46.5	6.35	88.3	90.5	91	107.4	107.4	115.4	89.9333	110.067	1.22387	0.00196248
P48552	NRIP1	Nuclear receptor-interacting protein 1 OS=Homo sapiens OX=9606 GN=NRIP1 PE=1 SV=2	1	2	2	1	1158	126.9	8.18	91.7	90.5	87.4	105.9	108	116.4	89.8667	110.1	1.22515	0.00423883
Q8IZ52	CHPF	Chondroitin sulfate synthase 2 OS=Homo sapiens OX=9606 GN=CHPF PE=1 SV=2	8	5	5	5	775	85.4	6.93	92.5	85.4	91.7	109.1	104.8	116.5	89.8667	110.133	1.22552	0.0077224
Q8TCG2	PI4K2B	Phosphatidylinositol 4-kinase type 2-beta OS=Homo sapiens OX=9606 GN=PI4K2B PE=1 SV=1	2	1	2	1	481	54.7	5.97	89.1	91.5	89	103.4	104.3	122.7	89.8667	110.133	1.22552	0.0330315
O60551	NMT2	Glycylpeptide N-tetradecanoyltransferase 2 OS=Homo sapiens OX=9606 GN=NMT2 PE=1 SV=1	12	6	11	1	498	56.9	7.58	91.9	92.5	85.1	105.3	102	123.2	89.8333	110.167	1.22635	0.0439151
P01042	KNG1	Kininogen-1 OS=Homo sapiens OX=9606 GN=KNG1 PE=1 SV=2	2	2	2	2	644	71.9	6.81	89.4	90.5	89.6	104.2	120.8	105.5	89.8333	110.167	1.22635	0.0189842
Q15582	TGFBI	Transforming growth factor-beta-induced protein ig-h3 OS=Homo sapiens OX=9606 GN=TGFBI PE=1 SV=1	6	4	4	4	683	74.6	7.71	89.9	90	89.5	114.7	110.7	105.2	89.8	110.2	1.22717	0.00178184
P10588	NR2F6	Nuclear receptor subfamily 2 group F member 6 OS=Homo sapiens OX=9606 GN=NR2F6 PE=1 SV=2	4	2	2	2	404	43	7.78	87.7	93.3	88.4	106.1	123.1	101.4	89.8	110.2	1.22717	0.0403341
Q8N2K0	ABHD12	Monoacylglycerol lipase ABHD12 OS=Homo sapiens OX=9606 GN=ABHD12 PE=1 SV=2	34	14	21	14	398	45.1	8.65	92.1	88.1	89.2	110.2	106.9	113.6	89.8	110.233	1.22754	0.000846937
O00629	KPNA4	Importin subunit alpha-3 OS=Homo sapiens OX=9606 GN=KPNA4 PE=1 SV=1	34	13	22	6	521	57.9	4.96	94	90	85.2	101.3	105.9	123.6	89.7333	110.267	1.22883	0.0473905
O75509	TNFRSF21	Tumor necrosis factor receptor superfamily member 21 OS=Homo sapiens OX=9606 GN=TNFRSF21 PE=1 SV=1	4	2	2	2	655	71.8	7.83	93.8	86.5	88.8	111.2	106.1	113.6	89.7	110.3	1.22965	0.00262286
O95067	CCNB2	G2/mitotic-specific cyclin-B2 OS=Homo sapiens OX=9606 GN=CCNB2 PE=1 SV=1	8	2	3	2	398	45.3	8.9	89.4	91.9	87.8	106.3	109.5	115.1	89.7	110.3	1.22965	0.00190502
Q9P2C4	TMEM181	Transmembrane protein 181 OS=Homo sapiens OX=9606 GN=TMEM181 PE=1 SV=2	5	3	3	3	612	69.3	8.92	91.6	89.8	87.7	109.6	108	113.3	89.7	110.3	1.22965	0.000438353
Q99489	DDO	D-aspartate oxidase OS=Homo sapiens OX=9606 GN=DDO PE=2 SV=1	4	1	1	1	341	37.5	7.91	96.4	84.6	88	110.8	107.7	112.5	89.6667	110.333	1.23048	0.0054326
Q86VW0	SESTD1	SEC14 domain and spectrin repeat-containing protein 1 OS=Homo sapiens OX=9606 GN=SESTD1 PE=1 SV=2	9	7	7	7	696	79.3	5.1	87.8	90.9	90.3	107.9	106.6	116.6	89.6667	110.367	1.23086	0.00322213
Q5R372	RABGAP1L	Rab GTPase-activating protein 1-like OS=Homo sapiens OX=9606 GN=RABGAP1L PE=1 SV=1	3	2	2	1	815	92.5	5.31	92.1	91.6	85.2	110.1	111.7	109.2	89.6333	110.333	1.23094	0.000899476
O60337	MARCH6	E3 ubiquitin-protein ligase MARCH6 OS=Homo sapiens OX=9606 GN=MARCH6 PE=1 SV=2	1	1	1	1	910	102.5	6.28	92.7	88	88.2	108.5	111.9	110.7	89.6333	110.367	1.23131	0.000345309
Q9NS68	TNFRSF19	Tumor necrosis factor receptor superfamily member 19 OS=Homo sapiens OX=9606 GN=TNFRSF19 PE=1 SV=1	6	2	2	2	423	46	5.47	82.1	90.2	96.5	112.7	110.1	108.3	89.6	110.367	1.23177	0.00887868
O43657	TSPAN6	Tetraspanin-6 OS=Homo sapiens OX=9606 GN=TSPAN6 PE=1 SV=1	23	6	9	6	245	27.5	8.1	89.1	89.6	90.1	121.1	108.1	101.9	89.6	110.367	1.23177	0.0214659
Q15125	EBP	3-beta-hydroxysteroid-Delta(8),Delta(7)-isomerase OS=Homo sapiens OX=9606 GN=EBP PE=1 SV=3	10	2	2	2	230	26.3	7.9	96.2	88.4	84.2	111.3	110.5	109.4	89.6	110.4	1.23214	0.00427236
P31350	RRM2	Ribonucleoside-diphosphate reductase subunit M2 OS=Homo sapiens OX=9606 GN=RRM2 PE=1 SV=1	45	14	22	14	389	44.8	5.38	90.2	89.2	89.3	115.8	111.4	104	89.5667	110.4	1.2326	0.0038226
P98194	ATP2C1	Calcium-transporting ATPase type 2C member 1 OS=Homo sapiens OX=9606 GN=ATP2C1 PE=1 SV=3	15	11	13	11	919	100.5	6.74	91.7	88.7	88.3	108.1	106.4	116.9	89.5667	110.467	1.23335	0.00365391
O95926	SYF2	Pre-mRNA-splicing factor SYF2 OS=Homo sapiens OX=9606 GN=SYF2 PE=1 SV=1	23	3	4	3	243	28.7	8.4	88	93.8	86.8	103	107.4	120.9	89.5333	110.433	1.23343	0.0227232
P62081	RPS7	40S ribosomal protein S7 OS=Homo sapiens OX=9606 GN=RPS7 PE=1 SV=1	49	13	35	13	194	22.1	10.1	95.7	86.9	86	102.2	106	123.2	89.5333	110.467	1.2338	0.0431433
Q9HA92	RSAD1	Radical S-adenosyl methionine domain-containing protein 1, mitochondrial OS=Homo sapiens OX=9606 GN=RSAD1 PE=2 SV=2	15	5	5	5	442	48.7	7.78	92.9	95.6	80.1	105	107	119.4	89.5333	110.467	1.2338	0.0333064
Q9HBY8	SGK2	Serine/threonine-protein kinase Sgk2 OS=Homo sapiens OX=9606 GN=SGK2 PE=1 SV=1	6	1	1	1	427	47.6	7.46	90	80.8	97.8	108.9	116.3	106.2	89.5333	110.467	1.2338	0.0221564
Q7RTP0	NIPA1	Magnesium transporter NIPA1 OS=Homo sapiens OX=9606 GN=NIPA1 PE=1 SV=1	6	1	1	1	329	34.5	8.37	89.4	91.4	87.6	105.7	107.8	118	89.4667	110.5	1.2351	0.00600778
Q86WR0	CCDC25	Coiled-coil domain-containing protein 25 OS=Homo sapiens OX=9606 GN=CCDC25 PE=1 SV=2	15	3	4	3	208	24.5	6.8	92.2	87.3	88.9	107.2	103.8	120.7	89.4667	110.567	1.23584	0.016995
Q15012	LAPTM4A	Lysosomal-associated transmembrane protein 4A OS=Homo sapiens OX=9606 GN=LAPTM4A PE=1 SV=1	6	1	2	1	233	26.8	6.49	90.8	91.8	85.7	111.9	99.2	120.5	89.4333	110.533	1.23593	0.0310242
Q9UJ70	NAGK	N-acetyl-D-glucosamine kinase OS=Homo sapiens OX=9606 GN=NAGK PE=1 SV=4	23	7	8	7	344	37.4	6.24	88.1	92	88.2	108.3	119.3	104.2	89.4333	110.6	1.23668	0.0106933
Q8TB96	ITFG1	T-cell immunomodulatory protein OS=Homo sapiens OX=9606 GN=ITFG1 PE=1 SV=1	4	2	3	2	612	68.1	5.39	85	91.8	91.5	115.2	103.9	112.7	89.4333	110.6	1.23668	0.00658319
Q9Y2D5	AKAP2	A-kinase anchor protein 2 OS=Homo sapiens OX=9606 GN=AKAP2 PE=1 SV=3	8	5	5	5	859	94.6	5.11	86	93.3	88.8	111.1	103.1	117.7	89.3667	110.633	1.23797	0.0108263
Q53HL2	CDCA8	Borealin OS=Homo sapiens OX=9606 GN=CDCA8 PE=1 SV=2	19	5	6	5	280	31.3	9.86	91.8	88.6	87.7	104.7	110.4	116.8	89.3667	110.633	1.23797	0.00458556
Q9NWR8	MCUB	Calcium uniporter regulatory subunit MCUb, mitochondrial OS=Homo sapiens OX=9606 GN=MCUB PE=1 SV=2	3	1	1	1	336	39.1	9.16	88	89.2	90.9	110.3	116.3	105.4	89.3667	110.667	1.23834	0.00284224
Q9UKK3	PARP4	Poly [ADP-ribose] polymerase 4 OS=Homo sapiens OX=9606 GN=PARP4 PE=1 SV=3	4	5	5	5	1724	192.5	5.66	85.3	90.6	92	109.5	110.3	112.3	89.3	110.7	1.23964	0.000629616
Q8WVP5	TNFAIP8L1	Tumor necrosis factor alpha-induced protein 8-like protein 1 OS=Homo sapiens OX=9606 GN=TNFAIP8L1 PE=1 SV=2	5	1	1	1	186	20.8	9.5	95.6	85.5	86.8	104	112.7	115.5	89.3	110.733	1.24001	0.0103052
P30408	TM4SF1	Transmembrane 4 L6 family member 1 OS=Homo sapiens OX=9606 GN=TM4SF1 PE=1 SV=1	4	1	1	1	202	21.6	4.98	93.3	92.4	82.1	107.8	105.4	118.9	89.2667	110.7	1.2401	0.0175365
O95810	CAVIN2	Caveolae-associated protein 2 OS=Homo sapiens OX=9606 GN=CAVIN2 PE=1 SV=3	14	5	5	5	425	47.1	5.21	89.8	90	88	112	109.1	111.1	89.2667	110.733	1.24048	3.60524e-05
O75356	ENTPD5	Ectonucleoside triphosphate diphosphohydrolase 5 OS=Homo sapiens OX=9606 GN=ENTPD5 PE=1 SV=1	33	9	12	9	428	47.5	6.33	89.8	91.8	86.2	112.8	109.5	110	89.2667	110.767	1.24085	0.000372237
Q9UN79	SOX13	Transcription factor SOX-13 OS=Homo sapiens OX=9606 GN=SOX13 PE=1 SV=3	5	3	3	2	622	69.2	6.71	93.4	91.6	82.8	109.7	105.1	117.5	89.2667	110.767	1.24085	0.0116457
Q9NZM5	NOP53	Ribosome biogenesis protein NOP53 OS=Homo sapiens OX=9606 GN=NOP53 PE=1 SV=2	17	7	10	7	478	54.4	10.32	95	85.2	87.5	109.4	106.5	116.3	89.2333	110.733	1.24094	0.00658918
P55058	PLTP	Phospholipid transfer protein OS=Homo sapiens OX=9606 GN=PLTP PE=1 SV=1	2	1	1	1	493	54.7	7.01	87.6	98.5	81.6	119	99.7	113.5	89.2333	110.733	1.24094	0.0469981
P62745	RHOB	Rho-related GTP-binding protein RhoB OS=Homo sapiens OX=9606 GN=RHOB PE=1 SV=1	46	7	18	6	196	22.1	5.24	86.4	88.9	92.4	104.3	107.3	120.8	89.2333	110.8	1.24169	0.015861
P61204	ARF3	ADP-ribosylation factor 3 OS=Homo sapiens OX=9606 GN=ARF3 PE=1 SV=2	64	12	39	7	181	20.6	7.43	97.5	85.2	84.9	102.8	107.5	122.1	89.2	110.8	1.24215	0.0389789
Q13951	CBFB	Core-binding factor subunit beta OS=Homo sapiens OX=9606 GN=CBFB PE=1 SV=2	13	2	3	2	182	21.5	6.6	91.4	89	87.2	103.2	110.8	118.4	89.2	110.8	1.24215	0.00901246
Q9GZP9	DERL2	Derlin-2 OS=Homo sapiens OX=9606 GN=DERL2 PE=1 SV=1	21	3	4	3	239	27.5	7.28	93.7	87.1	86.8	108.3	104.1	120	89.2	110.8	1.24215	0.0148038
P53814	SMTN	Smoothelin OS=Homo sapiens OX=9606 GN=SMTN PE=1 SV=7	3	2	2	2	917	99	9.07	85.9	91.6	90.1	110.6	108.7	113.1	89.2	110.8	1.24215	0.000531558
Q9UP95	SLC12A4	Solute carrier family 12 member 4 OS=Homo sapiens OX=9606 GN=SLC12A4 PE=1 SV=2	14	14	17	8	1085	120.6	6.44	88.1	90.1	89.4	106.3	104.3	121.9	89.2	110.833	1.24253	0.0180373
Q86UW7	CADPS2	Calcium-dependent secretion activator 2 OS=Homo sapiens OX=9606 GN=CADPS2 PE=1 SV=2	2	2	2	2	1296	147.6	6.19	88.1	87.1	92.3	111.9	106.3	114.3	89.1667	110.833	1.24299	0.0016188
Q9NTJ5	SACM1L	Phosphatidylinositide phosphatase SAC1 OS=Homo sapiens OX=9606 GN=SACM1L PE=1 SV=2	22	13	22	13	587	66.9	7.12	90.2	89.7	87.5	102.2	106.2	124.2	89.1333	110.867	1.24383	0.0332698
Q5T200	ZC3H13	Zinc finger CCCH domain-containing protein 13 OS=Homo sapiens OX=9606 GN=ZC3H13 PE=1 SV=1	3	4	4	4	1668	196.5	9.42	91.4	84.8	91.1	99.3	114	119.4	89.1	110.9	1.24467	0.0268513
Q13287	NMI	N-myc-interactor OS=Homo sapiens OX=9606 GN=NMI PE=1 SV=2	23	6	7	6	307	35	5.34	92.2	88.2	86.9	109.7	103.2	119.9	89.1	110.933	1.24504	0.0129667
Q9NPF0	CD320	CD320 antigen OS=Homo sapiens OX=9606 GN=CD320 PE=1 SV=1	9	2	2	2	282	29	4.75	91.8	89.2	86.1	111	107.8	114	89.0333	110.933	1.24598	0.000843224
P52848	NDST1	Bifunctional heparan sulfate N-deacetylase/N-sulfotransferase 1 OS=Homo sapiens OX=9606 GN=NDST1 PE=1 SV=1	1	1	1	1	882	100.8	7.97	90.6	87.5	88.9	106.9	108.7	117.5	89	111.033	1.24757	0.00290749
P53567	CEBPG	CCAAT/enhancer-binding protein gamma OS=Homo sapiens OX=9606 GN=CEBPG PE=1 SV=1	25	2	2	2	150	16.4	9.77	88.1	84.9	93.9	100.1	124	109	88.9667	111.033	1.24803	0.0415499
Q7Z3B0	SMIM15	Small integral membrane protein 15 OS=Homo sapiens OX=9606 GN=SMIM15 PE=3 SV=1	9	1	1	1	74	8.6	9.82	97.3	81.6	88	105.5	110.4	117.3	88.9667	111.067	1.24841	0.0178828
Q9ULW0	TPX2	Targeting protein for Xklp2 OS=Homo sapiens OX=9606 GN=TPX2 PE=1 SV=2	36	24	26	24	747	85.6	9.23	87.3	89.8	89.7	109.7	107.3	116.2	88.9333	111.067	1.24888	0.0013507
O00258	WRB	Tail-anchored protein insertion receptor WRB OS=Homo sapiens OX=9606 GN=WRB PE=1 SV=2	4	1	1	1	174	19.8	9.67	89.3	90.5	86.9	103.9	114.7	114.7	88.9	111.1	1.24972	0.00408739
Q6PJF5	RHBDF2	Inactive rhomboid protein 2 OS=Homo sapiens OX=9606 GN=RHBDF2 PE=1 SV=2	3	2	2	2	856	96.6	8.82	80.5	88.9	97.3	110.2	113.8	109.4	88.9	111.133	1.25009	0.0115488
Q9NPA5	ZFP64	Zinc finger protein 64 homolog, isoforms 1 and 2 OS=Homo sapiens OX=9606 GN=ZFP64 PE=1 SV=3	2	1	1	1	681	74.6	8.4	91.1	88.5	87	108.5	107.4	117.5	88.8667	111.133	1.25056	0.00285986
Q9UHE5	NAT8	N-acetyltransferase 8 OS=Homo sapiens OX=9606 GN=NAT8 PE=1 SV=2	7	1	2	1	227	25.6	8.91	91.8	94	80.8	118.9	115.8	98.7	88.8667	111.133	1.25056	0.0410484
P09669	COX6C	Cytochrome c oxidase subunit 6C OS=Homo sapiens OX=9606 GN=COX6C PE=1 SV=2	52	7	13	7	75	8.8	10.39	97.5	85.2	83.8	108.7	110.3	114.4	88.8333	111.133	1.25103	0.00881611
P34059	GALNS	N-acetylgalactosamine-6-sulfatase OS=Homo sapiens OX=9606 GN=GALNS PE=1 SV=1	3	2	2	1	522	58	6.74	87.2	89	90.2	111.1	124.1	98.3	88.8	111.167	1.25188	0.0406293
Q6P1K1	SLC48A1	Heme transporter HRG1 OS=Homo sapiens OX=9606 GN=SLC48A1 PE=1 SV=1	8	1	1	1	146	16.4	9.64	88.6	85.9	91.8	113.7	113.3	106.8	88.7667	111.267	1.25347	0.00132349
O00744	WNT10B	Protein Wnt-10b OS=Homo sapiens OX=9606 GN=WNT10B PE=1 SV=2	2	1	1	1	389	43	9.03	92.4	87.3	86.5	102.8	104.6	126.3	88.7333	111.233	1.25357	0.0443731
P11168	SLC2A2	Solute carrier family 2, facilitated glucose transporter member 2 OS=Homo sapiens OX=9606 GN=SLC2A2 PE=1 SV=1	6	3	5	3	524	57.5	7.97	85	91.1	90.1	109.5	114.9	109.5	88.7333	111.3	1.25432	0.000982983
P40189	IL6ST	Interleukin-6 receptor subunit beta OS=Homo sapiens OX=9606 GN=IL6ST PE=1 SV=2	6	3	3	3	918	103.5	5.95	87.6	88.8	89.8	112.4	115.3	106.2	88.7333	111.3	1.25432	0.00121545
Q12974	PTP4A2	Protein tyrosine phosphatase type IVA 2 OS=Homo sapiens OX=9606 GN=PTP4A2 PE=1 SV=1	26	4	5	2	167	19.1	8.37	98.9	85.8	81.4	105.4	107.3	121.2	88.7	111.3	1.25479	0.0354828
Q9NPB8	GPCPD1	Glycerophosphocholine phosphodiesterase GPCPD1 OS=Homo sapiens OX=9606 GN=GPCPD1 PE=1 SV=2	6	3	3	3	672	76	5.53	93	82.5	90.4	112.3	110.5	111.2	88.6333	111.333	1.25611	0.00208628
Q6UX07	DHRS13	Dehydrogenase/reductase SDR family member 13 OS=Homo sapiens OX=9606 GN=DHRS13 PE=2 SV=1	11	3	3	3	377	40.8	7.69	90.5	88.1	87.3	100.1	107.5	126.4	88.6333	111.333	1.25611	0.0451326
O75820	ZNF189	Zinc finger protein 189 OS=Homo sapiens OX=9606 GN=ZNF189 PE=1 SV=2	3	1	1	1	626	72.9	8.5	80.8	87.2	97.9	122.8	103.9	107.3	88.6333	111.333	1.25611	0.041454
P35713	SOX18	Transcription factor SOX-18 OS=Homo sapiens OX=9606 GN=SOX18 PE=1 SV=2	2	1	1	1	384	40.9	8	84.8	93.5	87.6	102.2	106.4	125.4	88.6333	111.333	1.25611	0.0402081
O14730	RIOK3	Serine/threonine-protein kinase RIO3 OS=Homo sapiens OX=9606 GN=RIOK3 PE=1 SV=2	7	3	3	3	519	59.1	5.76	90.7	85.4	89.8	114.3	109.5	110.3	88.6333	111.367	1.25649	0.000504011
Q8N0Z8	PUSL1	tRNA pseudouridine synthase-like 1 OS=Homo sapiens OX=9606 GN=PUSL1 PE=1 SV=1	5	1	1	1	303	33.2	9.85	86.3	93.3	86.3	112.8	104.4	117	88.6333	111.4	1.25686	0.00651358
Q8N370	SLC43A2	Large neutral amino acids transporter small subunit 4 OS=Homo sapiens OX=9606 GN=SLC43A2 PE=1 SV=1	4	2	2	2	569	62.7	7.94	83.1	95.2	87.4	109.7	104.2	120.4	88.5667	111.433	1.25819	0.0182054
Q8N1F8	STK11IP	Serine/threonine-protein kinase 11-interacting protein OS=Homo sapiens OX=9606 GN=STK11IP PE=1 SV=4	2	2	2	2	1088	120.2	5.36	90.6	86.8	88.3	108.1	106.9	119.3	88.5667	111.433	1.25819	0.0050675
O15235	MRPS12	28S ribosomal protein S12, mitochondrial OS=Homo sapiens OX=9606 GN=MRPS12 PE=1 SV=1	40	4	6	4	138	15.2	10.29	92.4	89	84.1	107.3	104.5	122.7	88.5	111.5	1.25989	0.0201189
Q9BSJ6	PIMREG	Protein PIMREG OS=Homo sapiens OX=9606 GN=PIMREG PE=1 SV=1	4	1	1	1	248	27.5	10.21	95	90.4	80	107.2	111.4	115.9	88.4667	111.5	1.26036	0.0106771
Q6VN20	RANBP10	Ran-binding protein 10 OS=Homo sapiens OX=9606 GN=RANBP10 PE=1 SV=1	4	2	2	2	620	67.2	6.77	89.6	85.8	90	109.1	116.7	108.9	88.4667	111.567	1.26112	0.00133738
E9PRG8	C11orf98	Uncharacterized protein C11orf98 OS=Homo sapiens OX=9606 GN=C11orf98 PE=4 SV=1	17	2	4	2	122	13.8	11.69	96.5	80	88.7	117.9	104.9	112	88.4	111.6	1.26244	0.0187353
P11511	CYP19A1	Aromatase OS=Homo sapiens OX=9606 GN=CYP19A1 PE=1 SV=3	7	3	3	3	503	57.8	7.5	85.5	85.7	94	98.8	124.8	111.2	88.4	111.6	1.26244	0.0443352
Q5VWG9	TAF3	Transcription initiation factor TFIID subunit 3 OS=Homo sapiens OX=9606 GN=TAF3 PE=1 SV=1	1	1	1	1	929	103.5	9.06	97.4	80.8	87	104.1	106.5	124.2	88.4	111.6	1.26244	0.0437407
Q9H6D7	HAUS4	HAUS augmin-like complex subunit 4 OS=Homo sapiens OX=9606 GN=HAUS4 PE=1 SV=1	9	3	4	3	363	42.4	5.68	93.7	87	84.5	109.3	106.8	118.8	88.4	111.633	1.26282	0.00707329
P49747	COMP	Cartilage oligomeric matrix protein OS=Homo sapiens OX=9606 GN=COMP PE=1 SV=2	3	2	2	2	757	82.8	4.6	83.5	101.1	80.5	117.8	114.1	103.1	88.3667	111.667	1.26367	0.0403842
P08183	ABCB1	Multidrug resistance protein 1 OS=Homo sapiens OX=9606 GN=ABCB1 PE=1 SV=3	13	15	16	15	1280	141.4	9	88.4	88.6	87.9	115.7	104.5	114.8	88.3	111.667	1.26463	0.00290164
Q9H497	TOR3A	Torsin-3A OS=Homo sapiens OX=9606 GN=TOR3A PE=1 SV=1	2	1	1	1	397	46.2	6.01	86.3	90.9	87.4	108.4	108.3	118.7	88.2	111.8	1.26757	0.003157
P00738	HP	Haptoglobin OS=Homo sapiens OX=9606 GN=HP PE=1 SV=1	12	4	5	4	406	45.2	6.58	87	90	87.3	107.2	105.8	122.8	88.1	111.933	1.27053	0.0125572
Q9NUM4	TMEM106B	Transmembrane protein 106B OS=Homo sapiens OX=9606 GN=TMEM106B PE=1 SV=2	18	4	5	4	274	31.1	6.99	92.4	85.7	86.2	118.2	109.6	108	88.1	111.933	1.27053	0.00339789
Q9H0R3	TMEM222	Transmembrane protein 222 OS=Homo sapiens OX=9606 GN=TMEM222 PE=1 SV=2	10	1	1	1	208	23.2	6.51	101.4	81.7	81	109.7	106.4	119.8	88.0333	111.967	1.27187	0.0374582
Q5MNZ9	WIPI1	WD repeat domain phosphoinositide-interacting protein 1 OS=Homo sapiens OX=9606 GN=WIPI1 PE=1 SV=3	2	1	1	1	446	48.6	6.6	92.2	86	85.8	100.7	109.8	125.5	88	112	1.27273	0.0334608
Q14807	KIF22	Kinesin-like protein KIF22 OS=Homo sapiens OX=9606 GN=KIF22 PE=1 SV=5	21	12	15	12	665	73.2	9.45	87.7	87.5	88.8	108.8	110.2	117.1	88	112.033	1.27311	0.000758079
P01008	SERPINC1	Antithrombin-III OS=Homo sapiens OX=9606 GN=SERPINC1 PE=1 SV=1	20	7	8	7	464	52.6	6.71	84.2	92.9	86.7	119	119.1	98	87.9333	112.033	1.27407	0.0321967
P35542	SAA4	Serum amyloid A-4 protein OS=Homo sapiens OX=9606 GN=SAA4 PE=1 SV=2	7	1	1	1	130	14.7	9.07	91.8	87.7	84.2	113.4	113	109.8	87.9	112.067	1.27493	0.00061545
Q92521	PIGB	GPI mannosyltransferase 3 OS=Homo sapiens OX=9606 GN=PIGB PE=1 SV=1	1	1	1	1	554	65	9.29	84.9	89.6	89.2	115.1	115.1	106.1	87.9	112.1	1.27531	0.00196108
Q5XKE5	KRT79	Keratin, type II cytoskeletal 79 OS=Homo sapiens OX=9606 GN=KRT79 PE=1 SV=2	12	9	20	1	535	57.8	7.2	92.7	85.7	85.3	112.1	104.4	119.8	87.9	112.1	1.27531	0.00871875
Q8TEY7	USP33	Ubiquitin carboxyl-terminal hydrolase 33 OS=Homo sapiens OX=9606 GN=USP33 PE=1 SV=2	2	2	2	2	942	106.7	6.02	91.9	83.4	88.4	100.6	112.2	123.6	87.9	112.133	1.27569	0.0267464
O60437	PPL	Periplakin OS=Homo sapiens OX=9606 GN=PPL PE=1 SV=4	2	4	5	4	1756	204.6	5.6	92	86.3	85.3	106.6	107.3	122.5	87.8667	112.133	1.27618	0.0122519
Q9NZ72	STMN3	Stathmin-3 OS=Homo sapiens OX=9606 GN=STMN3 PE=1 SV=3	15	3	3	3	180	21	7.49	88.4	85.8	89.4	105.7	108.1	122.7	87.8667	112.167	1.27656	0.0109564
O00192	ARVCF	Armadillo repeat protein deleted in velo-cardio-facial syndrome OS=Homo sapiens OX=9606 GN=ARVCF PE=1 SV=1	2	2	2	2	962	104.6	6.81	90.5	85.7	87.3	113	101.5	122.1	87.8333	112.2	1.27742	0.0164245
Q9NZV1	CRIM1	Cysteine-rich motor neuron 1 protein OS=Homo sapiens OX=9606 GN=CRIM1 PE=1 SV=1	1	2	2	2	1036	113.7	5.21	90.5	83.1	89.8	109.2	107.7	119.8	87.8	112.233	1.27828	0.00548949
P22455	FGFR4	Fibroblast growth factor receptor 4 OS=Homo sapiens OX=9606 GN=FGFR4 PE=1 SV=2	14	10	12	6	802	87.9	6.81	83	90.8	89.5	108	114.9	113.8	87.7667	112.233	1.27877	0.00161956
P11831	SRF	Serum response factor OS=Homo sapiens OX=9606 GN=SRF PE=1 SV=1	2	1	1	1	508	51.6	8.1	91.7	86.8	84.7	108	109.4	119.3	87.7333	112.233	1.27926	0.00400073
Q9NVM4	PRMT7	Protein arginine N-methyltransferase 7 OS=Homo sapiens OX=9606 GN=PRMT7 PE=1 SV=1	2	1	1	1	692	78.4	5.57	87.4	89.5	86.3	99.1	117.3	120.4	87.7333	112.267	1.27964	0.0216506
Q9HAB8	PPCS	Phosphopantothenate--cysteine ligase OS=Homo sapiens OX=9606 GN=PPCS PE=1 SV=2	12	4	4	4	311	34	6.71	95.6	85.8	81.8	103.8	111.4	121.6	87.7333	112.267	1.27964	0.0203995
Q96SI1	KCTD15	BTB/POZ domain-containing protein KCTD15 OS=Homo sapiens OX=9606 GN=KCTD15 PE=1 SV=1	13	2	2	2	283	31.9	7.44	88	89	86.1	105.9	113.1	117.8	87.7	112.267	1.28012	0.00232079
Q8N239	KLHL34	Kelch-like protein 34 OS=Homo sapiens OX=9606 GN=KLHL34 PE=2 SV=1	1	1	1	1	644	70.6	5.6	88.5	89.8	84.8	102.6	111.1	123.2	87.7	112.3	1.2805	0.0162325
A4D1T9	PRSS37	Probable inactive serine protease 37 OS=Homo sapiens OX=9606 GN=PRSS37 PE=1 SV=1	7	1	2	1	235	26.4	8.87	86.4	90.6	85.9	107.8	123.5	105.8	87.6333	112.367	1.28224	0.0129442
P05787	KRT8	Keratin, type II cytoskeletal 8 OS=Homo sapiens OX=9606 GN=KRT8 PE=1 SV=7	79	50	278	38	483	53.7	5.59	94.1	87	81.8	110.4	107.1	119.7	87.6333	112.4	1.28262	0.0088281
Q8N7Z5	ANKRD31	Putative ankyrin repeat domain-containing protein 31 OS=Homo sapiens OX=9606 GN=ANKRD31 PE=5 SV=2	0	1	1	1	1873	210.7	6.2	83	88.4	91.4	120.9	117.2	99.1	87.6	112.4	1.28311	0.0258403
Q86VU5	COMTD1	Catechol O-methyltransferase domain-containing protein 1 OS=Homo sapiens OX=9606 GN=COMTD1 PE=1 SV=1	23	4	6	4	262	28.8	8.38	88.1	86.8	87.8	109.2	109	119.1	87.5667	112.433	1.28397	0.0017719
Q8TEK3	DOT1L	Histone-lysine N-methyltransferase, H3 lysine-79 specific OS=Homo sapiens OX=9606 GN=DOT1L PE=1 SV=2	1	3	3	3	1739	184.7	9.33	83.4	89.6	89.6	103.1	113.5	120.8	87.5333	112.467	1.28484	0.0107896
P16671	CD36	Platelet glycoprotein 4 OS=Homo sapiens OX=9606 GN=CD36 PE=1 SV=2	3	1	2	1	472	53	7.96	89.7	86.5	86.3	112.5	106.1	118.9	87.5	112.5	1.28571	0.0029168
Q86TG7	PEG10	Retrotransposon-derived protein PEG10 OS=Homo sapiens OX=9606 GN=PEG10 PE=1 SV=2	38	20	42	20	708	80.1	6.39	87.6	87.6	87.2	111	110	116.5	87.4667	112.5	1.2862	0.000246131
O75387	SLC43A1	Large neutral amino acids transporter small subunit 3 OS=Homo sapiens OX=9606 GN=SLC43A1 PE=1 SV=1	3	2	2	2	559	61.4	7.68	90.1	86.2	86.1	113.9	110.4	113.3	87.4667	112.533	1.28659	0.000124157
P62273	RPS29	40S ribosomal protein S29 OS=Homo sapiens OX=9606 GN=RPS29 PE=1 SV=2	59	4	8	4	56	6.7	10.13	97.8	81.1	83.4	103.9	110.4	123.3	87.4333	112.533	1.28708	0.0315075
Q13501	SQSTM1	Sequestosome-1 OS=Homo sapiens OX=9606 GN=SQSTM1 PE=1 SV=1	47	11	18	11	440	47.7	5.22	84.4	87.7	90	108	107.8	122.1	87.3667	112.633	1.2892	0.00723922
O43934	MFSD11	UNC93-like protein MFSD11 OS=Homo sapiens OX=9606 GN=MFSD11 PE=2 SV=2	2	1	1	1	449	49.2	5.68	88.8	87.7	85.5	108.5	117.4	112.1	87.3333	112.667	1.29008	0.000783281
Q6P5W5	SLC39A4	Zinc transporter ZIP4 OS=Homo sapiens OX=9606 GN=SLC39A4 PE=1 SV=4	5	3	3	3	647	68.4	5.5	79	97.9	85.1	114.8	100.7	122.6	87.3333	112.7	1.29046	0.0404283
P08962	CD63	CD63 antigen OS=Homo sapiens OX=9606 GN=CD63 PE=1 SV=2	8	2	2	2	238	25.6	7.81	87.6	86.2	88	118.2	122.8	97.2	87.2667	112.733	1.29183	0.0321475
Q9NSC2	SALL1	Sal-like protein 1 OS=Homo sapiens OX=9606 GN=SALL1 PE=1 SV=2	2	1	1	1	1324	140.3	7.02	94.9	80.2	86.5	105.2	106.5	126.7	87.2	112.8	1.29358	0.0349303
Q7Z4R8	C6orf120	UPF0669 protein C6orf120 OS=Homo sapiens OX=9606 GN=C6orf120 PE=1 SV=1	14	1	1	1	191	20.8	4.84	95.6	83.7	82.2	111.3	123	104.2	87.1667	112.833	1.29446	0.0207568
Q13137	CALCOCO2	Calcium-binding and coiled-coil domain-containing protein 2 OS=Homo sapiens OX=9606 GN=CALCOCO2 PE=1 SV=1	24	8	10	8	446	52.2	5.02	88.5	86.3	86.3	116.5	108.4	114	87.0333	112.967	1.29797	0.000490942
Q96H55	MYO19	Unconventional myosin-XIX OS=Homo sapiens OX=9606 GN=MYO19 PE=1 SV=2	7	7	7	6	970	109.1	7.71	83.6	90.5	86.7	106.3	115.3	117.5	86.9333	113.033	1.30023	0.00275684
Q92736	RYR2	Ryanodine receptor 2 OS=Homo sapiens OX=9606 GN=RYR2 PE=1 SV=3	0	1	2	1	4967	564.2	6.07	88.9	86.1	85.8	108.7	128.1	102.3	86.9333	113.033	1.30023	0.0288905
Q9UNK0	STX8	Syntaxin-8 OS=Homo sapiens OX=9606 GN=STX8 PE=1 SV=2	24	4	5	4	236	26.9	4.98	90	85.6	85	106	104.2	129.2	86.8667	113.133	1.30238	0.0328354
O14949	UQCRQ	Cytochrome b-c1 complex subunit 8 OS=Homo sapiens OX=9606 GN=UQCRQ PE=1 SV=4	57	7	9	7	82	9.9	10.08	93.8	83.7	83	105	110.7	123.8	86.8333	113.167	1.30326	0.0160117
Q5TF58	IFFO2	Intermediate filament family orphan 2 OS=Homo sapiens OX=9606 GN=IFFO2 PE=2 SV=3	3	2	2	2	517	57.3	4.97	91.2	83.1	86.2	108.7	105.7	125.1	86.8333	113.167	1.30326	0.0152574
Q9H0B8	CRISPLD2	Cysteine-rich secretory protein LCCL domain-containing 2 OS=Homo sapiens OX=9606 GN=CRISPLD2 PE=2 SV=1	4	1	1	1	497	55.9	8.02	85.9	80.2	94.3	112.6	110.6	116.4	86.8	113.2	1.30415	0.00399467
Q86VP1	TAX1BP1	Tax1-binding protein 1 OS=Homo sapiens OX=9606 GN=TAX1BP1 PE=1 SV=2	7	6	6	6	789	90.8	5.43	86.5	89.9	83.9	114.6	107.9	117.2	86.7667	113.233	1.30503	0.00126631
Q9NQ84	GPRC5C	G-protein coupled receptor family C group 5 member C OS=Homo sapiens OX=9606 GN=GPRC5C PE=1 SV=2	11	4	5	4	441	48.2	8.43	87.9	86.1	86.3	111.8	111.8	116.1	86.7667	113.233	1.30503	6.76602e-05
Q9BXT8	RNF17	RING finger protein 17 OS=Homo sapiens OX=9606 GN=RNF17 PE=1 SV=3	0	1	1	1	1623	184.5	5.4	88.9	87.2	84.2	107.8	108.4	123.6	86.7667	113.267	1.30542	0.00773822
O60291	MGRN1	E3 ubiquitin-protein ligase MGRN1 OS=Homo sapiens OX=9606 GN=MGRN1 PE=1 SV=2	7	3	3	3	552	60.7	5.15	88.1	87.7	84.2	108.1	116.9	115	86.6667	113.333	1.30769	0.000826019
Q96BW9	TAMM41	Phosphatidate cytidylyltransferase, mitochondrial OS=Homo sapiens OX=9606 GN=TAMM41 PE=1 SV=2	14	5	5	5	452	51	7.94	87.7	86.1	86.2	109	118.9	112.2	86.6667	113.367	1.30808	0.000839131
Q9NPG3	UBN1	Ubinuclein-1 OS=Homo sapiens OX=9606 GN=UBN1 PE=1 SV=2	2	2	2	2	1134	121.4	9.33	95.4	79.3	85.1	110.9	104	125.3	86.6	113.4	1.30947	0.0268668
Q53G59	KLHL12	Kelch-like protein 12 OS=Homo sapiens OX=9606 GN=KLHL12 PE=1 SV=2	4	1	1	1	568	63.2	5.44	87.9	90.4	81.4	105	103.8	131.5	86.5667	113.433	1.31036	0.0464327
O15344	MID1	E3 ubiquitin-protein ligase Midline-1 OS=Homo sapiens OX=9606 GN=MID1 PE=1 SV=1	2	1	1	1	667	75.2	6.8	90.3	83.6	85.5	106.7	115.7	118.1	86.4667	113.5	1.31264	0.0025041
P50416	CPT1A	Carnitine O-palmitoyltransferase 1, liver isoform OS=Homo sapiens OX=9606 GN=CPT1A PE=1 SV=2	24	17	21	17	773	88.3	8.65	85.4	87.1	86.9	117.2	114.8	108.6	86.4667	113.533	1.31303	0.000493706
Q9NRQ5	SMCO4	Single-pass membrane and coiled-coil domain-containing protein 4 OS=Homo sapiens OX=9606 GN=SMCO4 PE=1 SV=1	14	1	2	1	59	6.7	10.29	96.2	83.1	80.1	109.2	110	121.5	86.4667	113.567	1.31342	0.0129189
O75486	SUPT3H	Transcription initiation protein SPT3 homolog OS=Homo sapiens OX=9606 GN=SUPT3H PE=1 SV=3	4	1	1	1	317	35.8	6.87	74.4	93.8	91	108	120.1	112.7	86.4	113.6	1.31481	0.0177888
Q9Y3D7	PAM16	Mitochondrial import inner membrane translocase subunit TIM16 OS=Homo sapiens OX=9606 GN=PAM16 PE=1 SV=2	19	3	4	3	125	13.8	9.7	93.4	86.8	79	115.6	114	111.2	86.4	113.6	1.31481	0.00335224
Q96II8	LRCH3	Leucine-rich repeat and calponin homology domain-containing protein 3 OS=Homo sapiens OX=9606 GN=LRCH3 PE=1 SV=2	3	2	3	2	777	86	6.71	89.8	86.4	82.9	109.6	115.9	115.4	86.3667	113.633	1.31571	0.000656261
Q8WV83	SLC35F5	Solute carrier family 35 member F5 OS=Homo sapiens OX=9606 GN=SLC35F5 PE=1 SV=1	2	1	1	1	523	58.8	9.26	85.1	86.6	86.9	111.5	116.2	113.7	86.2	113.8	1.32019	4.70541e-05
Q6PUV4	CPLX2	Complexin-2 OS=Homo sapiens OX=9606 GN=CPLX2 PE=2 SV=2	37	4	9	4	134	15.4	5.08	88.2	83.5	86.3	114.7	118.2	109.2	86	114.033	1.32597	0.000687781
P32456	GBP2	Guanylate-binding protein 2 OS=Homo sapiens OX=9606 GN=GBP2 PE=1 SV=3	2	1	1	1	591	67.2	5.71	89.3	82	86.6	110.5	109	122.7	85.9667	114.067	1.32687	0.00435715
Q9BVA1	TUBB2B	Tubulin beta-2B chain OS=Homo sapiens OX=9606 GN=TUBB2B PE=1 SV=1	61	20	154	1	445	49.9	4.89	81.8	87.3	88.4	110.8	105.9	125.9	85.8333	114.2	1.33049	0.0111311
P22792	CPN2	Carboxypeptidase N subunit 2 OS=Homo sapiens OX=9606 GN=CPN2 PE=1 SV=3	9	3	3	3	545	60.5	5.99	82.9	88.8	85.7	111.9	112.9	117.8	85.8	114.2	1.331	0.000339908
Q9NUJ7	PLCXD1	PI-PLC X domain-containing protein 1 OS=Homo sapiens OX=9606 GN=PLCXD1 PE=2 SV=1	14	3	3	3	323	36.6	6.58	83.5	92.1	81.6	130.5	107.8	104.4	85.7333	114.233	1.33243	0.0317833
P53801	PTTG1IP	Pituitary tumor-transforming gene 1 protein-interacting protein OS=Homo sapiens OX=9606 GN=PTTG1IP PE=1 SV=1	28	5	13	5	180	20.3	8.79	88.9	83.9	84.2	122	111.1	109.8	85.6667	114.3	1.33424	0.0024057
Q6IAA8	LAMTOR1	Ragulator complex protein LAMTOR1 OS=Homo sapiens OX=9606 GN=LAMTOR1 PE=1 SV=2	37	5	10	5	161	17.7	5.15	93	82.5	81.3	108.6	111	123.7	85.6	114.433	1.33684	0.00851184
P49641	MAN2A2	Alpha-mannosidase 2x OS=Homo sapiens OX=9606 GN=MAN2A2 PE=2 SV=3	2	2	2	1	1150	130.5	6.84	78.4	94.1	84.2	105.5	112.1	125.7	85.5667	114.433	1.33736	0.0183854
Q8N531	FBXL6	F-box/LRR-repeat protein 6 OS=Homo sapiens OX=9606 GN=FBXL6 PE=2 SV=1	5	2	2	2	539	58.6	9.29	87.6	86.1	82.2	118.1	116.1	109.9	85.3	114.7	1.34467	0.000567015
P08697	SERPINF2	Alpha-2-antiplasmin OS=Homo sapiens OX=9606 GN=SERPINF2 PE=1 SV=3	16	6	6	6	491	54.5	6.29	89.8	85.6	80.4	107.6	107.4	129.2	85.2667	114.733	1.34558	0.0188885
P45877	PPIC	Peptidyl-prolyl cis-trans isomerase C OS=Homo sapiens OX=9606 GN=PPIC PE=1 SV=1	14	3	4	3	212	22.7	8.4	84.9	86.1	84.7	115.4	110.4	118.4	85.2333	114.733	1.34611	0.000241111
Q86Y91	KIF18B	Kinesin-like protein KIF18B OS=Homo sapiens OX=9606 GN=KIF18B PE=1 SV=3	2	1	1	1	864	94.2	8.79	90.7	86.2	78.7	115.2	109	120.2	85.2	114.8	1.34742	0.00342799
Q53R41	FASTKD1	FAST kinase domain-containing protein 1, mitochondrial OS=Homo sapiens OX=9606 GN=FASTKD1 PE=1 SV=1	2	2	2	2	847	97.3	7.74	90.3	81.2	83.8	111.7	103.4	129.6	85.1	114.9	1.35018	0.0219978
Q9NRX5	SERINC1	Serine incorporator 1 OS=Homo sapiens OX=9606 GN=SERINC1 PE=1 SV=1	11	5	5	5	453	50.5	5.85	84.8	84	86.5	118.1	120.3	106.4	85.1	114.933	1.35057	0.00242028
Q9H0H3	KLHL25	Kelch-like protein 25 OS=Homo sapiens OX=9606 GN=KLHL25 PE=1 SV=1	5	2	2	2	589	65.9	6.57	79.4	85.5	90.1	118	110.1	116.9	85	115	1.35294	0.00163276
Q9H6P5	TASP1	Threonine aspartase 1 OS=Homo sapiens OX=9606 GN=TASP1 PE=1 SV=1	5	2	2	2	420	44.4	7.75	70	98.7	86.1	117	112.9	115.3	84.9333	115.067	1.35479	0.0229314
Q9NQX7	ITM2C	Integral membrane protein 2C OS=Homo sapiens OX=9606 GN=ITM2C PE=1 SV=1	29	5	5	5	267	30.2	8	82.6	86.1	85.8	119.3	112.7	113.5	84.8333	115.167	1.35756	0.00021194
O14495	PLPP3	Phospholipid phosphatase 3 OS=Homo sapiens OX=9606 GN=PLPP3 PE=1 SV=1	5	1	1	1	311	35.1	9.14	90.5	81.8	82.1	111.1	112.3	122.3	84.8	115.233	1.35888	0.00260585
Q13772	NCOA4	Nuclear receptor coactivator 4 OS=Homo sapiens OX=9606 GN=NCOA4 PE=1 SV=1	13	7	8	7	614	69.7	6.01	81.5	83.9	88.8	116.1	115.1	114.6	84.7333	115.267	1.36035	0.000154296
O60487	MPZL2	Myelin protein zero-like protein 2 OS=Homo sapiens OX=9606 GN=MPZL2 PE=1 SV=1	8	2	2	2	215	24.5	7.02	84.4	84.8	84.9	116.5	111.8	117.5	84.7	115.267	1.36088	6.50744e-05
P22607	FGFR3	Fibroblast growth factor receptor 3 OS=Homo sapiens OX=9606 GN=FGFR3 PE=1 SV=1	6	5	7	1	806	87.7	5.9	80.9	86.1	87.1	106.6	114.7	124.6	84.7	115.3	1.36128	0.00527521
Q9UPU7	TBC1D2B	TBC1 domain family member 2B OS=Homo sapiens OX=9606 GN=TBC1D2B PE=1 SV=2	1	1	1	1	963	109.8	6.16	87.7	83	82.7	112.2	110.8	123.7	84.4667	115.567	1.36819	0.00210615
P0DOX8		Immunoglobulin lambda-1 light chain OS=Homo sapiens OX=9606 PE=1 SV=1	7	2	2	2	216	22.8	6.76	77.6	94	81.7	118.7	129.1	98.8	84.4333	115.533	1.36834	0.037659
O14763	TNFRSF10B	Tumor necrosis factor receptor superfamily member 10B OS=Homo sapiens OX=9606 GN=TNFRSF10B PE=1 SV=2	19	7	7	7	440	47.8	5.55	85.5	84.2	83.5	118.4	114.7	113.6	84.4	115.567	1.36927	3.75703e-05
O76062	TM7SF2	Delta(14)-sterol reductase OS=Homo sapiens OX=9606 GN=TM7SF2 PE=2 SV=3	5	2	2	2	418	46.4	8.87	91.5	80.7	80.2	108	108.5	131	84.1333	115.833	1.37678	0.0197913
P08727	KRT19	Keratin, type I cytoskeletal 19 OS=Homo sapiens OX=9606 GN=KRT19 PE=1 SV=4	67	33	86	26	400	44.1	5.14	86.2	85.3	80.5	114.2	114.6	119.1	84	115.967	1.38056	0.000173659
Q6UXH0	ANGPTL8	Angiopoietin-like protein 8 OS=Homo sapiens OX=9606 GN=ANGPTL8 PE=1 SV=1	6	1	1	1	198	22.1	7.65	83.4	81.5	87	114.5	116.1	117.6	83.9667	116.067	1.38229	6.39966e-05
Q9Y287	ITM2B	Integral membrane protein 2B OS=Homo sapiens OX=9606 GN=ITM2B PE=1 SV=1	19	3	6	3	266	30.3	5.14	78.9	87.8	85.1	118.8	115.4	114	83.9333	116.067	1.38284	0.000427937
P04004	VTN	Vitronectin OS=Homo sapiens OX=9606 GN=VTN PE=1 SV=1	7	3	3	3	478	54.3	5.8	81.1	87.7	82.6	111.4	113.5	123.7	83.8	116.2	1.38663	0.00164961
Q8TAA9	VANGL1	Vang-like protein 1 OS=Homo sapiens OX=9606 GN=VANGL1 PE=1 SV=1	2	1	1	1	524	59.9	8.81	85.7	83	82.6	120.8	112.9	115	83.7667	116.233	1.38758	0.000220981
Q6UW78	UQCC3	Ubiquinol-cytochrome-c reductase complex assembly factor 3 OS=Homo sapiens OX=9606 GN=UQCC3 PE=1 SV=2	32	2	2	2	93	10.1	9.41	88.5	80.5	81.4	103.8	111.3	134.4	83.4667	116.5	1.39577	0.0258365
Q9NQS7	INCENP	Inner centromere protein OS=Homo sapiens OX=9606 GN=INCENP PE=1 SV=3	4	4	5	4	918	105.4	9.44	80.5	81.6	88	110.1	128.2	111.7	83.3667	116.667	1.39944	0.00593853
Q86VE9	SERINC5	Serine incorporator 5 OS=Homo sapiens OX=9606 GN=SERINC5 PE=2 SV=1	2	1	1	1	423	47	7.62	86	77.8	85.6	119.3	115.2	116.1	83.1333	116.867	1.40577	0.000331456
Q8WY22	BRI3BP	BRI3-binding protein OS=Homo sapiens OX=9606 GN=BRI3BP PE=1 SV=1	20	4	6	4	251	27.8	9.44	91.3	77.2	80.6	108.3	111.7	130.9	83.0333	116.967	1.40867	0.0145076
O94788	ALDH1A2	Retinal dehydrogenase 2 OS=Homo sapiens OX=9606 GN=ALDH1A2 PE=1 SV=3	5	5	10	2	518	56.7	6.05	87	81	80.8	104.2	113.5	133.6	82.9333	117.1	1.41198	0.0185518
Q13530	SERINC3	Serine incorporator 3 OS=Homo sapiens OX=9606 GN=SERINC3 PE=2 SV=2	3	2	3	2	473	52.5	7.46	87.9	77.5	83.1	127	119.5	104.9	82.8333	117.133	1.41408	0.00866872
Q9UQR1	ZNF148	Zinc finger protein 148 OS=Homo sapiens OX=9606 GN=ZNF148 PE=1 SV=2	4	2	2	2	794	88.9	6.48	83.6	80.4	83.9	110.9	137.3	104	82.6333	117.4	1.42073	0.02714
Q9Y297	BTRC	F-box/WD repeat-containing protein 1A OS=Homo sapiens OX=9606 GN=BTRC PE=1 SV=1	5	3	3	1	605	68.8	7.96	85.5	83.7	77.9	112.5	120.7	119.7	82.3667	117.633	1.42817	0.000518349
Q969G9	NKD1	Protein naked cuticle homolog 1 OS=Homo sapiens OX=9606 GN=NKD1 PE=1 SV=1	6	3	3	3	470	52.3	8.62	82.9	81	81.6	115.3	115.3	123.9	81.8333	118.167	1.44399	0.000240198
Q6Q788	APOA5	Apolipoprotein A-V OS=Homo sapiens OX=9606 GN=APOA5 PE=1 SV=1	3	1	1	1	366	41.2	6.43	80.3	82.5	82.2	121.8	113	120.1	81.6667	118.3	1.44857	0.000192029
Q9H4I9	SMDT1	Essential MCU regulator, mitochondrial OS=Homo sapiens OX=9606 GN=SMDT1 PE=1 SV=1	9	1	1	1	107	11.4	7.27	91.8	78.9	72.7	108.2	116.2	132.2	81.1333	118.867	1.46508	0.0139001
Q9BX95	SGPP1	Sphingosine-1-phosphate phosphatase 1 OS=Homo sapiens OX=9606 GN=SGPP1 PE=1 SV=2	5	2	2	2	441	49.1	8.82	80.1	86.5	76.2	101.6	132.1	123.5	80.9333	119.067	1.47117	0.016297
Q01628	IFITM3	Interferon-induced transmembrane protein 3 OS=Homo sapiens OX=9606 GN=IFITM3 PE=1 SV=2	12	1	2	1	133	14.6	7.01	81.4	80.8	80.4	121.9	123.3	112.2	80.8667	119.133	1.47321	0.000398449
Q08830	FGL1	Fibrinogen-like protein 1 OS=Homo sapiens OX=9606 GN=FGL1 PE=1 SV=3	5	2	3	2	312	36.4	5.87	83.9	78.8	79.3	117.8	116	124.3	80.6667	119.367	1.47975	0.000207749
P15260	IFNGR1	Interferon gamma receptor 1 OS=Homo sapiens OX=9606 GN=IFNGR1 PE=1 SV=1	3	2	2	2	489	54.4	4.91	73.7	85.3	82.6	119.5	118.7	120.2	80.5333	119.467	1.48344	0.000384655
Q69YH5	CDCA2	Cell division cycle-associated protein 2 OS=Homo sapiens OX=9606 GN=CDCA2 PE=1 SV=2	4	3	3	3	1023	112.6	8.4	79.7	77.4	81.6	117.9	122.8	120.6	79.5667	120.433	1.51362	2.57261e-05
Q9C004	SPRY4	Protein sprouty homolog 4 OS=Homo sapiens OX=9606 GN=SPRY4 PE=1 SV=2	9	2	2	2	299	32.5	7.88	72.1	79.7	86.1	109.6	110.8	141.7	79.3	120.7	1.52207	0.0212529
O60637	TSPAN3	Tetraspanin-3 OS=Homo sapiens OX=9606 GN=TSPAN3 PE=2 SV=1	6	2	2	2	253	28	5.81	77.4	83.4	74.6	123.1	116.3	125.3	78.4667	121.567	1.54928	0.000327754
Q7Z4F1	LRP10	Low-density lipoprotein receptor-related protein 10 OS=Homo sapiens OX=9606 GN=LRP10 PE=1 SV=2	3	1	1	1	713	76.1	5.52	77.3	74.6	83.2	124.9	113.2	126.8	78.3667	121.633	1.55211	0.00094597
Q96A25	TMEM106A	Transmembrane protein 106A OS=Homo sapiens OX=9606 GN=TMEM106A PE=2 SV=1	4	1	1	1	262	28.9	7.18	76.8	73.7	84.1	122.9	115.4	127	78.2	121.767	1.55712	0.000685654
P05452	CLEC3B	Tetranectin OS=Homo sapiens OX=9606 GN=CLEC3B PE=1 SV=3	5	1	1	1	202	22.5	5.67	77.4	81.7	74.7	140.3	127.9	98.1	77.9333	122.1	1.56672	0.0253251
Q9H8M2	BRD9	Bromodomain-containing protein 9 OS=Homo sapiens OX=9606 GN=BRD9 PE=1 SV=2	4	2	2	2	597	67	6.19	73.1	82.5	75.8	115.8	134.9	117.9	77.1333	122.867	1.59291	0.00235747
Q15413	RYR3	Ryanodine receptor 3 OS=Homo sapiens OX=9606 GN=RYR3 PE=1 SV=3	0	1	2	1	4870	551.7	5.68	98.7	56	75.5	111.1	115.3	143.4	76.7333	123.267	1.60643	0.0435344
Q8NC42	RNF149	E3 ubiquitin-protein ligase RNF149 OS=Homo sapiens OX=9606 GN=RNF149 PE=2 SV=2	18	5	5	5	400	43.1	6.54	72.9	78.2	77.6	133	119.2	119	76.2333	123.733	1.62309	0.000647596
Q9BRY0	SLC39A3	Zinc transporter ZIP3 OS=Homo sapiens OX=9606 GN=SLC39A3 PE=1 SV=2	3	1	1	1	314	33.6	6.87	85.6	73.1	66.5	112.2	116.9	145.6	75.0667	124.9	1.66385	0.0136221
Q9NV92	NDFIP2	NEDD4 family-interacting protein 2 OS=Homo sapiens OX=9606 GN=NDFIP2 PE=1 SV=2	10	2	2	2	336	36.4	5.08	78	71	76.1	129.5	119.2	126.1	75.0333	124.933	1.66504	0.000171382
Q9H4Q4	PRDM12	PR domain zinc finger protein 12 OS=Homo sapiens OX=9606 GN=PRDM12 PE=1 SV=2	4	1	1	1	367	40.4	8.31	79.8	67.3	75.6	112.9	129.4	134.9	74.2333	125.733	1.69376	0.00242921
O95476	CTDNEP1	CTD nuclear envelope phosphatase 1 OS=Homo sapiens OX=9606 GN=CTDNEP1 PE=1 SV=2	8	2	2	2	244	28.4	9.76	82.5	73.3	66.8	113.6	123.8	139.9	74.2	125.767	1.69497	0.00442557
P49715	CEBPA	CCAAT/enhancer-binding protein alpha OS=Homo sapiens OX=9606 GN=CEBPA PE=1 SV=3	8	3	3	3	358	37.5	7.68	77.6	73.2	66.3	114.9	124.4	143.6	72.3667	127.633	1.7637	0.00365264
P78552	IL13RA1	Interleukin-13 receptor subunit alpha-1 OS=Homo sapiens OX=9606 GN=IL13RA1 PE=1 SV=1	3	1	1	1	427	48.7	6.01	73.8	72.4	70.9	133.4	131	118.5	72.3667	127.633	1.7637	0.000297812
P80370	DLK1	Protein delta homolog 1 OS=Homo sapiens OX=9606 GN=DLK1 PE=1 SV=3	2	1	2	1	383	41.3	5.67	77.1	67.6	68.5	124.6	122.2	140	71.0667	128.933	1.81426	0.000802172
Q8TEY5	CREB3L4	Cyclic AMP-responsive element-binding protein 3-like protein 4 OS=Homo sapiens OX=9606 GN=CREB3L4 PE=1 SV=1	6	1	1	1	395	43.4	5.43	71.2	74.1	67.2	105	120.9	161.6	70.8333	129.167	1.82353	0.0263652
P08034	GJB1	Gap junction beta-1 protein OS=Homo sapiens OX=9606 GN=GJB1 PE=1 SV=1	14	3	4	3	283	32	8.94	72.4	71.8	64.9	121.5	121.6	147.8	69.7	130.3	1.86944	0.00261416
Q9H0M4	ZCWPW1	Zinc finger CW-type PWWP domain protein 1 OS=Homo sapiens OX=9606 GN=ZCWPW1 PE=1 SV=2	1	1	1	1	648	72	7.53	53.4	83.7	63.7	121.7	159.7	117.7	66.9333	133.033	1.98755	0.0146918
Q12772	SREBF2	Sterol regulatory element-binding protein 2 OS=Homo sapiens OX=9606 GN=SREBF2 PE=1 SV=2	3	3	3	3	1141	123.6	8.4	68.1	66.5	64.4	129	116.6	155.4	66.3333	133.667	2.01508	0.0042338
Q04756	HGFAC	Hepatocyte growth factor activator OS=Homo sapiens OX=9606 GN=HGFAC PE=1 SV=1	2	1	1	1	655	70.6	7.24	56.4	73.7	63.6	138.5	132.1	135.7	64.5667	135.433	2.09757	0.000187486
O15403	SLC16A6	Monocarboxylate transporter 7 OS=Homo sapiens OX=9606 GN=SLC16A6 PE=1 SV=2	5	2	2	2	523	57.4	7.81	64.3	59.5	57.8	134.7	136.9	146.8	60.5333	139.467	2.30396	4.71777e-05
