# Supplementary material for: Quantitative proteomics assay reveals G protein-coupled receptor kinase 4-induced HepG2 cell growth inhibition
Source: Heliyon. 2024 Apr 12;10(8):e29514. doi: 10.1016/j.heliyon.2024.e29514 (PMC11024620; doi:10.1016/j.heliyon.2024.e29514)
Supplement: Multimedia component 2 [file mmc2.xlsx]

## Sheet: A molecular function (MF)
Table S2A GO annotation and function enrichment ( molecule funtion)
GOID	GOTerm	P value	Number of Gnens	Associated Genes Found
GO:0052547	regulation of peptidase activity	0.00239247	21	[ANP32B, APLP2, CCNA2, CRIM1, CTSC, CYCS, DAP, FBLN1, HMGB1, KNG1, LGMN, MAPT, PRNP, PSME1, PSME3, PYCARD, SERPINA1, SERPINC1, SERPINF2, TNFRSF10B, VTN]
GO:0052548	regulation of endopeptidase activity	0.00753754	19	[ANP32B, APLP2, CCNA2, CRIM1, CYCS, DAP, HMGB1, KNG1, LGMN, MAPT, PRNP, PSME1, PSME3, PYCARD, SERPINA1, SERPINC1, SERPINF2, TNFRSF10B, VTN]
GO:0004197	cysteine-type endopeptidase activity	0.0180328	15	[ANP32B, ATG4B, BLMH, CAPNS1, CCNA2, CTSC, CTSV, CYCS, DAP, HMGB1, LGMN, MAPT, PYCARD, TNFRSF10B, USP33]
GO:0016746	transferase activity, transferring acyl groups	0.00369248	15	[APOA1, APOA2, APOA5, CPT1A, CRLS1, ELOVL1, GOLGA7, GPAT3, HAT1, KMT2C, NAT8, NMT2, SERINC1, SERINC5, SUPT3H]
GO:0042277	peptide binding	0.0190213	14	[APOA1, CD36, CRIP1, CTSV, GSTM3, GSTM4, ITM2B, ITM2C, KPNA4, POM121C, PPIC, PPP3R1, PRNP, TNPO2]
GO:0016747	transferase activity, transferring acyl groups other than amino-acyl groups	0.00184193	14	[APOA1, APOA2, APOA5, CPT1A, CRLS1, ELOVL1, GOLGA7, GPAT3, HAT1, NAT8, NMT2, SERINC1, SERINC5, SUPT3H]
GO:0010952	positive regulation of peptidase activity	0.000600881	13	[ANP32B, CCNA2, CTSC, CYCS, DAP, FBLN1, HMGB1, LGMN, MAPT, PSME1, PSME3, PYCARD, TNFRSF10B]
GO:0005539	glycosaminoglycan binding	0.0123977	12	[APLP2, APOA5, CCNA2, CLEC3B, COMP, CRISPLD2, FGFR4, KNG1, PF4V1, PRNP, SERPINC1, VTN]
GO:0061134	peptidase regulator activity	0.00686251	12	[APLP2, CRIM1, CTSC, FBLN1, KNG1, PRNP, PSME1, PSME3, PYCARD, SERPINA1, SERPINC1, SERPINF2]
GO:0008201	heparin binding	0.00211437	11	[APLP2, APOA5, CCNA2, CLEC3B, COMP, CRISPLD2, FGFR4, KNG1, PF4V1, SERPINC1, VTN]
GO:0010950	positive regulation of endopeptidase activity	0.00220656	11	[ANP32B, CCNA2, CYCS, DAP, HMGB1, LGMN, MAPT, PSME1, PSME3, PYCARD, TNFRSF10B]
GO:0016298	lipase activity	0.0292252	11	[ABHD12, ANGPTL8, APOA1, APOA2, APOA5, CCNA2, FGFR3, LIPA, PLCH1, PPT1, SORT1]
GO:0042393	histone binding	0.0457092	10	[ANP32B, ANP32E, BRD9, GET1, HAT1, KMT2C, NASP, PRMT7, PTMA, SET]
GO:0008022	protein C-terminus binding	0.0150262	10	[BCAM, FBLN1, MAPRE1, PIAS1, RAD51, SNX17, SREBF2, STIP1, YWHAB, YWHAQ]
GO:0019838	growth factor binding	0.00155518	10	[CCNA2, CD36, CRIM1, FGFR3, FGFR4, IL13RA1, IL6ST, RHBDF2, SORT1, VASN]
GO:0002020	protease binding	0.00198432	10	[COMP, DERL2, MARCHF6, PRNP, PSAP, PYCARD, RIOK3, SERPINA1, SERPINC1, SERPINF2]
GO:0005178	integrin binding	0.00736239	9	[CCNA2, COMP, HMGB1, ICAM1, ICAM5, PLPP3, SEMA7A, TGFBI, VTN]
GO:0061135	endopeptidase regulator activity	0.0458897	9	[APLP2, CRIM1, KNG1, PRNP, PSME1, PSME3, SERPINA1, SERPINC1, SERPINF2]
GO:2001056	positive regulation of cysteine-type endopeptidase activity	0.00766059	9	[ANP32B, CCNA2, CYCS, DAP, HMGB1, LGMN, MAPT, PYCARD, TNFRSF10B]
GO:0052689	carboxylic ester hydrolase activity	0.0216356	9	[ABHD12, ANGPTL8, APOA1, APOA5, DTD2, LIPA, NDST1, PPT1, SORT1]
GO:0043433	negative regulation of DNA-binding transcription factor activity	0.0331718	8	[BTRC, CEBPG, DAP, PKD1, PRNP, PYCARD, TAF3, TAX1BP1]
GO:0043280	positive regulation of cysteine-type endopeptidase activity involved in apoptotic process	0.0119315	8	[ANP32B, CCNA2, CYCS, DAP, HMGB1, MAPT, PYCARD, TNFRSF10B]
GO:0060191	regulation of lipase activity	0.00293711	8	[ANGPTL8, APOA1, APOA2, APOA5, CCNA2, FGFR3, PPT1, SORT1]
GO:0051087	chaperone binding	0.00845364	7	[CTSC, MAPT, PFDN4, PFDN6, PRNP, STIP1, TBCA]
GO:0019955	cytokine binding	0.0402196	7	[CD36, COMP, HMGB1, IFNGR1, IL13RA1, IL6ST, VASN]
GO:0006919	activation of cysteine-type endopeptidase activity involved in apoptotic process	0.0160377	6	[ANP32B, CYCS, DAP, MAPT, PYCARD, TNFRSF10B]
GO:0008374	O-acyltransferase activity	0.00180908	6	[APOA1, APOA2, APOA5, CPT1A, CRLS1, GPAT3]
GO:0016504	peptidase activator activity	0.0017939	5	[CTSC, FBLN1, PSME1, PSME3, PYCARD]
GO:0071814	protein-lipid complex binding	0.000654065	5	[APOA1, APOA2, CD36, MAPT, PLTP]
GO:0001540	amyloid-beta binding	0.0292318	5	[APOA1, CD36, ITM2B, ITM2C, PRNP]
GO:0071813	lipoprotein particle binding	0.000654065	5	[APOA1, APOA2, CD36, MAPT, PLTP]
GO:0050681	androgen receptor binding	0.0170087	4	[NCOA4, NRIP1, PIAS1, WIPI1]
GO:0008035	high-density lipoprotein particle binding	9.1679e-05	4	[APOA1, APOA2, CD36, PLTP]
GO:0046915	transition metal ion transmembrane transporter activity	0.00963821	4	[ATP2C1, SLC39A14, SLC39A3, SLC39A4]
GO:0008301	DNA binding, bending	0.00114229	4	[CEBPG, CRIP1, HMGB1, HMGB2]
GO:0005217	intracellular ligand-gated ion channel activity	0.0491589	4	[CALM2, RYR2, RYR3, TRPA1]
GO:0099604	ligand-gated calcium channel activity	0.036235	4	[CALM2, RYR2, RYR3, TRPA1]
GO:0015278	calcium-release channel activity	0.0239666	4	[CALM2, RYR2, RYR3, TRPA1]
GO:0016780	phosphotransferase activity, for other substituted phosphate groups	0.00187727	4	[CHPT1, CRLS1, SERINC1, SERINC5]
GO:0016409	palmitoyltransferase activity	0.0146298	4	[CPT1A, GOLGA7, SERINC1, SERINC5]
GO:0017169	CDP-alcohol phosphatidyltransferase activity	0.000179158	4	[CHPT1, CRLS1, SERINC1, SERINC5]
GO:0031210	phosphatidylcholine binding	0.00474052	4	[APOA1, APOA2, APOA5, PLTP]
GO:0070325	lipoprotein particle receptor binding	0.00421856	4	[APOA1, APOA2, APOA5, SNX17]
GO:0004806	triglyceride lipase activity	0.0157911	4	[ANGPTL8, APOA1, APOA5, SORT1]
GO:0004465	lipoprotein lipase activity	0.00187727	4	[ANGPTL8, APOA1, APOA5, SORT1]
GO:0051004	regulation of lipoprotein lipase activity	0.00160389	4	[ANGPTL8, APOA1, APOA5, SORT1]
GO:0070300	phosphatidic acid binding	0.00862386	3	[PLTP, SESTD1, UQCC3]
GO:0008139	nuclear localization sequence binding	0.0262269	3	[KPNA4, POM121C, TNPO2]
GO:0005385	zinc ion transmembrane transporter activity	0.00862386	3	[SLC39A14, SLC39A3, SLC39A4]
GO:0004364	glutathione transferase activity	0.0160745	3	[GSTA2, GSTM3, GSTM4]
GO:0043295	glutathione binding	0.002419	3	[GSTM3, GSTM4, PRNP]
GO:1900750	oligopeptide binding	0.00302986	3	[GSTM3, GSTM4, PRNP]
GO:0005219	ryanodine-sensitive calcium-release channel activity	0.0310515	3	[CALM2, RYR2, RYR3]
GO:0015248	sterol transporter activity	0.0449904	3	[APOA1, APOA2, PLTP]
GO:0120015	sterol transfer activity	0.0143708	3	[APOA1, APOA2, PLTP]
GO:0060192	negative regulation of lipase activity	0.00862386	3	[APOA1, APOA2, SORT1]
GO:0120020	cholesterol transfer activity	0.0127749	3	[APOA1, APOA2, PLTP]
GO:0060228	phosphatidylcholine-sterol O-acyltransferase activator activity	0.000325974	3	[APOA1, APOA2, APOA5]
GO:0004607	phosphatidylcholine-sterol O-acyltransferase activity	0.000513228	3	[APOA1, APOA2, APOA5]
GO, gene ontology

## Sheet: B  biological process (BP)
Table S2B GO annotation and function enrichment (biological process)
GOID	GOTerm	P value	Number of Gnens	Associated Genes Found
GO:0090407	organophosphate biosynthetic process	0.00128045	27	[ADK, APOA1, APOA2, ARF3, ATP5F1E, CHPT1, CRLS1, ELOVL1, ETNK1, FAM3A, GCH1, GPAT3, GUCY1A1, HEXB, NME2P1, NMNAT3, PI4K2B, PIGB, PLCH1, PPCS, PPT1, RRM2, SACM1L, SERINC1, SERINC5, TAMM41, UQCC3]
GO:0010035	response to inorganic substance	0.00239309	25	[CALM2, CCNA2, CD36, CEBPA, COL18A1, CRIP1, CYP11B2, FXN, GCH1, GGH, HP, ICAM1, KPNA4, KRT8, LDHA, LGMN, MAPT, NUDT1, PRNP, PSAP, RAD51, RHOB, RYR2, RYR3, TRPA1]
GO:0043299	leukocyte degranulation	0.00196817	24	[ATP6V0C, C6orf120, CD36, CD47, CD63, CNN2, CPLX2, CRISPLD2, CTSC, GALNS, GGH, GOLGA7, HEXB, HMGB1, HP, ITM2C, LAMTOR1, NAT8, PSAP, PYCARD, RNASET2, SERPINA1, STK11IP, STOM]
GO:0043312	neutrophil degranulation	0.00119399	23	[ATP6V0C, C6orf120, CD36, CD47, CD63, CNN2, CRISPLD2, CTSC, GALNS, GGH, GOLGA7, HEXB, HMGB1, HP, ITM2C, LAMTOR1, NAT8, PSAP, PYCARD, RNASET2, SERPINA1, STK11IP, STOM]
GO:0042119	neutrophil activation	0.00209433	23	[ATP6V0C, C6orf120, CD36, CD47, CD63, CNN2, CRISPLD2, CTSC, GALNS, GGH, GOLGA7, HEXB, HMGB1, HP, ITM2C, LAMTOR1, NAT8, PSAP, PYCARD, RNASET2, SERPINA1, STK11IP, STOM]
GO:0036230	granulocyte activation	0.00228699	23	[ATP6V0C, C6orf120, CD36, CD47, CD63, CNN2, CRISPLD2, CTSC, GALNS, GGH, GOLGA7, HEXB, HMGB1, HP, ITM2C, LAMTOR1, NAT8, PSAP, PYCARD, RNASET2, SERPINA1, STK11IP, STOM]
GO:0002446	neutrophil mediated immunity	0.00209433	23	[ATP6V0C, C6orf120, CD36, CD47, CD63, CNN2, CRISPLD2, CTSC, GALNS, GGH, GOLGA7, HEXB, HMGB1, HP, ITM2C, LAMTOR1, NAT8, PSAP, PYCARD, RNASET2, SERPINA1, STK11IP, STOM]
GO:0002283	neutrophil activation involved in immune response	0.00188003	23	[ATP6V0C, C6orf120, CD36, CD47, CD63, CNN2, CRISPLD2, CTSC, GALNS, GGH, GOLGA7, HEXB, HMGB1, HP, ITM2C, LAMTOR1, NAT8, PSAP, PYCARD, RNASET2, SERPINA1, STK11IP, STOM]
GO:0052547	regulation of peptidase activity	0.00187613	21	[ANP32B, APLP2, CCNA2, CRIM1, CTSC, CYCS, DAP, FBLN1, HMGB1, KNG1, LGMN, MAPT, PRNP, PSME1, PSME3, PYCARD, SERPINA1, SERPINC1, SERPINF2, TNFRSF10B, VTN]
GO:0046486	glycerolipid metabolic process	0.00190859	21	[ABHD12, APOA1, APOA2, APOA5, ARF3, CHPT1, CNEP1R1, CPT1A, CRLS1, CTDNEP1, ETNK1, FGFR3, GPAT3, GPCPD1, PI4K2B, PIGB, SACM1L, SERINC1, SERINC3, SERINC5, TAMM41]
GO:0006644	phospholipid metabolic process	0.00135989	21	[ABHD12, APOA1, APOA2, APOA5, ARF3, CHPT1, CRLS1, ETNK1, FGFR3, GPAT3, GPCPD1, HEXB, PI4K2B, PIGB, PLPP3, SACM1L, SERINC1, SERINC3, SERINC5, SGPP1, TAMM41]
GO:0045862	positive regulation of proteolysis	0.000176797	20	[ANGPTL8, ANP32B, BTRC, CCNA2, CEBPA, CLEC3B, CTSC, CYCS, DAP, FBLN1, FGFR4, HMGB1, LGMN, MAPT, NOP53, PIAS1, PSME1, PSME3, PYCARD, TNFRSF10B]
GO:0052548	regulation of endopeptidase activity	0.00416647	19	[ANP32B, APLP2, CCNA2, CRIM1, CYCS, DAP, HMGB1, KNG1, LGMN, MAPT, PRNP, PSME1, PSME3, PYCARD, SERPINA1, SERPINC1, SERPINF2, TNFRSF10B, VTN]
GO:0043588	skin development	0.00325739	19	[CAPNS1, CBFB, COMP, CTSV, DSC2, ELOVL1, KRT19, KRT23, KRT79, KRT8, PKD1, PPL, PSAP, SGPP1, SOX18, SRF, STMN1, TNFRSF19, WNT10B]
GO:0019216	regulation of lipid metabolic process	0.00423868	19	[ANGPTL8, APLP2, APOA1, APOA2, APOA5, CCNA2, CD36, CNEP1R1, CPT1A, CTDNEP1, FAM3A, FGFR3, FGFR4, LAMTOR1, PSAP, RARRES2, SREBF2, TM7SF2, TNFRSF21]
GO:0006650	glycerophospholipid metabolic process	0.00169259	18	[ABHD12, APOA1, APOA2, APOA5, ARF3, CHPT1, CRLS1, ETNK1, FGFR3, GPAT3, GPCPD1, PI4K2B, PIGB, SACM1L, SERINC1, SERINC3, SERINC5, TAMM41]
GO:0043687	post-translational protein modification	0.00991802	16	[APLP2, APOA1, APOA2, APOA5, BTRC, CALU, CCNA2, DCAF5, KLHL25, KNG1, PSME1, PSME3, PTP4A2, RCN1, SERPINA1, SERPINC1]
GO:0034504	protein localization to nucleus	0.000610633	16	[APLP2, ARL2BP, CD36, CNEP1R1, CTDNEP1, GBP2, KPNA4, NOP53, OTUD7B, POM121C, PTTG1IP, RRS1, SUMO3, TAF3, TFRC, TNPO2]
GO:0031647	regulation of protein stability	0.000960492	16	[APOA1, APOA2, BTRC, CPN2, CYP11B2, GOLGA7, HYPK, NOP53, PLPP3, PRNP, PYCARD, RNF128, RNF149, RPS7, USP33, WNT10B]
GO:0006790	sulfur compound metabolic process	0.0115888	16	[BLMH, CHPF, ELOVL1, FAM3A, FXN, GALNS, GSTA2, GSTM3, GSTM4, HEXB, HMGCL, NAT8, NDST1, PPCS, PPT1, PRNP]
GO:0071824	protein-DNA complex subunit organization	0.00373048	15	[ANP32B, ANP32E, ARID2, GET1, HAT1, HMGB1, HMGB2, MIS18BP1, NASP, PIAS1, PTMA, RAD51, SET, UBN1, WNT10B]
GO:0071496	cellular response to external stimulus	0.0146904	15	[CADPS2, CNN2, CTSV, DAP, DSC2, ICAM1, MTPN, NUDT1, RYR3, SLC39A4, SREBF2, SRF, TNFRSF10B, USP33, WIPI1]
GO:0051235	maintenance of location	0.0129156	15	[APOA1, ARL2BP, CALM2, CD36, GOLPH3, HEXB, NRIP1, PKD1, PLCH1, RYR2, RYR3, SREBF2, TAF3, TRPA1, YWHAB]
GO:0043122	regulation of I-kappaB kinase/NF-kappaB signaling	0.00032209	15	[ATP2C1, BTRC, CD36, NDFIP2, OTUD7B, PYCARD, RIOK3, SQSTM1, TFRC, TMEM106A, TNFRSF10B, TNFRSF19, TSPAN6, UBE2N, ZFAND6]
GO:0034612	response to tumor necrosis factor	0.00471146	15	[APOA1, CEBPA, GBP2, GCH1, ICAM1, KRT8, NMNAT3, PRNP, PSME1, PSME3, PYCARD, TAX1BP1, TNFRSF19, TNFRSF21, ZFAND6]
GO:0016042	lipid catabolic process	0.0155103	15	[ABHD12, APOA1, APOA2, APOA5, CPT1A, CYP19A1, GPCPD1, HEXB, LIPA, NAT8, PLCH1, PPT1, PSAP, RARRES2, SNX17]
GO:0007249	I-kappaB kinase/NF-kappaB signaling	0.00134822	15	[ATP2C1, BTRC, CD36, NDFIP2, OTUD7B, PYCARD, RIOK3, SQSTM1, TFRC, TMEM106A, TNFRSF10B, TNFRSF19, TSPAN6, UBE2N, ZFAND6]
GO:0004197	cysteine-type endopeptidase activity	0.0155103	15	[ANP32B, ATG4B, BLMH, CAPNS1, CCNA2, CTSC, CTSV, CYCS, DAP, HMGB1, LGMN, MAPT, PYCARD, TNFRSF10B, USP33]
GO:0008654	phospholipid biosynthetic process	0.00584873	14	[APOA1, APOA2, ARF3, CHPT1, CRLS1, ETNK1, GPAT3, HEXB, PI4K2B, PIGB, SACM1L, SERINC1, SERINC5, TAMM41]
GO:0006575	cellular modified amino acid metabolic process	0.000107741	14	[ABHD12, CPT1A, CRYM, GCH1, GGH, GSTA2, GSTM3, GSTM4, HOGA1, NAT8, PRNP, SERINC1, SERINC3, SERINC5]
GO:1903362	regulation of cellular protein catabolic process	0.00835801	13	[BTRC, CEBPA, CTSC, DERL2, NOP53, PIAS1, PKD1, PSME1, PSME3, PTTG1IP, RNF128, RPS7, WNT10B]
GO:1901293	nucleoside phosphate biosynthetic process	0.0250024	13	[ADK, ATP5F1E, ELOVL1, FAM3A, GPAT3, GUCY1A1, NME2P1, NMNAT3, PPCS, PPT1, RRM2, TAMM41, UQCC3]
GO:0045088	regulation of innate immune response	0.0262904	13	[APLP2, BTRC, CADM1, FAM3A, HMGB1, HMGB2, IFNGR1, NMI, PIAS1, PSME1, PSME3, PYCARD, RIOK3]
GO:0045017	glycerolipid biosynthetic process	0.0113445	13	[APOA1, APOA2, ARF3, CHPT1, CNEP1R1, CRLS1, CTDNEP1, ETNK1, GPAT3, PI4K2B, PIGB, SACM1L, TAMM41]
GO:0010952	positive regulation of peptidase activity	0.000466806	13	[ANP32B, CCNA2, CTSC, CYCS, DAP, FBLN1, HMGB1, LGMN, MAPT, PSME1, PSME3, PYCARD, TNFRSF10B]
GO:0010821	regulation of mitochondrion organization	0.000425795	13	[ABLIM3, FXN, GOLPH3, MAPT, MYO19, PAM16, PPP3R1, PYCARD, SQSTM1, SREBF2, TFRC, YWHAB, YWHAQ]
GO:0009165	nucleotide biosynthetic process	0.0158882	13	[ADK, ATP5F1E, ELOVL1, FAM3A, GPAT3, GUCY1A1, NME2P1, NMNAT3, PPCS, PPT1, RRM2, TAMM41, UQCC3]
GO:0071356	cellular response to tumor necrosis factor	0.0374066	12	[APOA1, CEBPA, GBP2, ICAM1, KRT8, PSME1, PSME3, PYCARD, TAX1BP1, TNFRSF19, TNFRSF21, ZFAND6]
GO:0061134	peptidase regulator activity	0.00557807	12	[APLP2, CRIM1, CTSC, FBLN1, KNG1, PRNP, PSME1, PSME3, PYCARD, SERPINA1, SERPINC1, SERPINF2]
GO:0044839	cell cycle G2/M phase transition	0.0191192	12	[ABCB1, BTRC, CCNA2, CCNB2, HAUS4, MAPRE1, NOP53, PSME1, PSME3, SYF2, TPX2, WNT10B]
GO:0034341	response to interferon-gamma	0.00193616	12	[CALCOCO2, CD47, GBP2, GCH1, ICAM1, IFI30, IFITM3, IFNGR1, MID1, NMI, PIAS1, STX8]
GO:0031668	cellular response to extracellular stimulus	0.0210647	12	[CADPS2, CTSV, DAP, DSC2, ICAM1, NUDT1, RYR3, SLC39A4, SREBF2, SRF, USP33, WIPI1]
GO:0006643	membrane lipid metabolic process	0.00292668	12	[CCNA2, ELOVL1, HEXB, NAT8, PIGB, PLPP3, PPT1, PSAP, SERINC1, SERINC3, SERINC5, SGPP1]
GO:0001818	negative regulation of cytokine production	0.0219073	12	[APLP2, APOA1, APOA2, HMGB1, NMI, OTUD7B, PDCD4, PRNP, PYCARD, RNF128, TAX1BP1, TNFRSF21]
GO:0000086	G2/M transition of mitotic cell cycle	0.013495	12	[ABCB1, BTRC, CCNA2, CCNB2, HAUS4, MAPRE1, NOP53, PSME1, PSME3, SYF2, TPX2, WNT10B]
GO:1903050	regulation of proteolysis involved in cellular protein catabolic process	0.0180708	11	[BTRC, CEBPA, CTSC, DERL2, NOP53, PIAS1, PKD1, PSME1, PSME3, RPS7, WNT10B]
GO:0065004	protein-DNA complex assembly	0.0256635	11	[ANP32B, HAT1, HMGB1, HMGB2, MIS18BP1, NASP, PIAS1, RAD51, SET, UBN1, WNT10B]
GO:0050821	protein stabilization	0.00368209	11	[APOA1, APOA2, CPN2, CYP11B2, GOLGA7, HYPK, NOP53, PLPP3, RPS7, USP33, WNT10B]
GO:0046474	glycerophospholipid biosynthetic process	0.0239159	11	[APOA1, APOA2, ARF3, CHPT1, CRLS1, ETNK1, GPAT3, PI4K2B, PIGB, SACM1L, TAMM41]
GO:0034728	nucleosome organization	0.00270387	11	[ANP32B, ANP32E, ARID2, GET1, HAT1, HMGB2, MIS18BP1, NASP, PTMA, SET, UBN1]
GO:0031669	cellular response to nutrient levels	0.0239159	11	[CADPS2, CTSV, DAP, DSC2, ICAM1, RYR3, SLC39A4, SREBF2, SRF, USP33, WIPI1]
GO:0016125	sterol metabolic process	0.0017123	11	[APOA1, APOA2, APOA5, CEBPA, CYP11B2, CYP19A1, EBP, LIPA, SNX17, SREBF2, TM7SF2]
GO:0010950	positive regulation of endopeptidase activity	0.00178785	11	[ANP32B, CCNA2, CYCS, DAP, HMGB1, LGMN, MAPT, PSME1, PSME3, PYCARD, TNFRSF10B]
GO:0006665	sphingolipid metabolic process	0.00109028	11	[CCNA2, ELOVL1, HEXB, NAT8, PLPP3, PPT1, PSAP, SERINC1, SERINC3, SERINC5, SGPP1]
GO:0000302	response to reactive oxygen species	0.0219902	11	[CCNA2, CD36, FXN, GCH1, HP, KPNA4, LDHA, MAPT, PSAP, RHOB, TRPA1]
GO:2001020	regulation of response to DNA damage stimulus	0.0359289	10	[ARID2, ARMT1, CEBPG, EEF1E1, HMGB1, LRIF1, MAPT, PTTG1IP, RAD51, UBE2N]
GO:0097191	extrinsic apoptotic signaling pathway	0.0412713	10	[FGFR3, HMGB2, ICAM1, ITM2C, KRT8, PSME3, PYCARD, SGPP1, SORT1, TNFRSF10B]
GO:0051188	cofactor biosynthetic process	0.035332	10	[ELOVL1, FAM3A, FXN, GCH1, IREB2, NMNAT3, PPCS, PPT1, PRNP, RSAD1]
GO:0044272	sulfur compound biosynthetic process	0.0115163	10	[CHPF, ELOVL1, FAM3A, GSTA2, GSTM3, GSTM4, NDST1, PPCS, PPT1, PRNP]
GO:0042157	lipoprotein metabolic process	0.00103639	10	[ABHD12, ANGPTL8, APOA1, APOA2, APOA5, GOLGA7, NMT2, PIGB, PPT1, WIPI1]
GO:0002576	platelet degranulation	0.000750246	10	[APLP2, APOA1, CD36, CD63, CLEC3B, KNG1, PSAP, RARRES2, SERPINA1, SERPINF2]
GO:2001056	positive regulation of cysteine-type endopeptidase activity	0.00646801	9	[ANP32B, CCNA2, CYCS, DAP, HMGB1, LGMN, MAPT, PYCARD, TNFRSF10B]
GO:1902652	secondary alcohol metabolic process	0.0158406	9	[APOA1, APOA2, APOA5, CEBPA, CYP11B2, EBP, SNX17, SREBF2, TM7SF2]
GO:0071347	cellular response to interleukin-1	0.0168803	9	[BTRC, CD47, GBP2, ICAM1, PSME1, PSME3, PYCARD, SQSTM1, UBE2N]
GO:0071346	cellular response to interferon-gamma	0.021542	9	[CD47, GBP2, ICAM1, IFI30, IFNGR1, MID1, NMI, PIAS1, STX8]
GO:0070555	response to interleukin-1	0.0468346	9	[BTRC, CD47, GBP2, ICAM1, PSME1, PSME3, PYCARD, SQSTM1, UBE2N]
GO:0061136	regulation of proteasomal protein catabolic process	0.0400928	9	[BTRC, CEBPA, DERL2, NOP53, PIAS1, PKD1, PSME1, PSME3, WNT10B]
GO:0061135	endopeptidase regulator activity	0.042539	9	[APLP2, CRIM1, KNG1, PRNP, PSME1, PSME3, SERPINA1, SERPINC1, SERPINF2]
GO:0051054	positive regulation of DNA metabolic process	0.0455035	9	[ARID2, CEBPG, EXOSC6, FGFR4, HMGB1, LRIF1, RAD51, TFRC, UBE2N]
GO:0048002	antigen processing and presentation of peptide antigen	0.0414983	9	[CD36, CTSV, IFI30, KIF22, KIF5A, LGMN, PSME1, PSME3, PYCARD]
GO:0046890	regulation of lipid biosynthetic process	0.0455035	9	[APOA1, APOA5, CCNA2, CNEP1R1, CTDNEP1, FAM3A, FGFR4, SREBF2, TM7SF2]
GO:0043123	positive regulation of I-kappaB kinase/NF-kappaB signaling	0.0392595	9	[ATP2C1, CD36, NDFIP2, TFRC, TMEM106A, TNFRSF10B, TNFRSF19, TSPAN6, UBE2N]
GO:0031032	actomyosin structure organization	0.0442555	9	[APOA1, CD47, CNN2, KRT19, KRT8, PRKAR1A, SERPINF2, SRF, STMN1]
GO:0009260	ribonucleotide biosynthetic process	0.0497456	9	[ADK, ATP5F1E, ELOVL1, FAM3A, GUCY1A1, NME2P1, PPCS, PPT1, UQCC3]
GO:0009152	purine ribonucleotide biosynthetic process	0.0405406	9	[ADK, ATP5F1E, ELOVL1, FAM3A, GUCY1A1, NME2P1, PPCS, PPT1, UQCC3]
GO:0008203	cholesterol metabolic process	0.00848326	9	[APOA1, APOA2, APOA5, CEBPA, CYP11B2, EBP, SNX17, SREBF2, TM7SF2]
GO:0006164	purine nucleotide biosynthetic process	0.0468346	9	[ADK, ATP5F1E, ELOVL1, FAM3A, GUCY1A1, NME2P1, PPCS, PPT1, UQCC3]
GO:1905952	regulation of lipid localization	0.0233143	8	[APOA1, APOA2, APOA5, CD36, CYP19A1, LAMTOR1, PLTP, SREBF2]
GO:0060191	regulation of lipase activity	0.00248939	8	[ANGPTL8, APOA1, APOA2, APOA5, CCNA2, FGFR3, PPT1, SORT1]
GO:0055088	lipid homeostasis	0.019152	8	[ANGPTL8, APOA1, APOA2, APOA5, CEBPA, FGFR4, LAMTOR1, SREBF2]
GO:0050764	regulation of phagocytosis	0.00137478	8	[APLP2, APOA1, APOA2, CD36, CD47, CNN2, HMGB1, PYCARD]
GO:0045834	positive regulation of lipid metabolic process	0.0218622	8	[APOA1, APOA2, APOA5, CCNA2, CNEP1R1, CPT1A, CTDNEP1, FGFR3]
GO:0043433	negative regulation of DNA-binding transcription factor activity	0.0289298	8	[BTRC, CEBPG, DAP, PKD1, PRNP, PYCARD, TAF3, TAX1BP1]
GO:0043280	positive regulation of cysteine-type endopeptidase activity involved in apoptotic process	0.0102602	8	[ANP32B, CCNA2, CYCS, DAP, HMGB1, MAPT, PYCARD, TNFRSF10B]
GO:0031109	microtubule polymerization or depolymerization	0.00561635	8	[KIF18B, MAPRE1, MAPT, MID1, STMN1, STMN3, TPX2, TUBGCP6]
GO:0009267	cellular response to starvation	0.0211607	8	[CADPS2, CTSV, DAP, DSC2, SLC39A4, SREBF2, USP33, WIPI1]
GO:0007034	vacuolar transport	0.0166907	8	[MGRN1, NCOA4, NDFIP2, PSAP, RHOB, SORT1, STX8, TMEM106B]
GO:0006639	acylglycerol metabolic process	0.0111044	8	[ABHD12, APOA1, APOA2, APOA5, CNEP1R1, CPT1A, CTDNEP1, GPAT3]
GO:0006638	neutral lipid metabolic process	0.0111044	8	[ABHD12, APOA1, APOA2, APOA5, CNEP1R1, CPT1A, CTDNEP1, GPAT3]
GO:0002526	acute inflammatory response	0.00588141	8	[APOA2, HP, ICAM1, IL6ST, SAA4, SERPINA1, SERPINC1, SERPINF2]
GO:0000041	transition metal ion transport	0.00643998	8	[ATP2C1, ATP6V0C, IREB2, SLC39A14, SLC39A3, SLC39A4, SLC48A1, TFRC]
GO:1903322	positive regulation of protein modification by small protein conjugation or removal	0.0367058	7	[BTRC, NDFIP2, NMI, NOP53, PIAS1, PTTG1IP, UBE2N]
GO:1900046	regulation of hemostasis	0.00321604	7	[CD36, COMP, KNG1, RHBDF2, SERPINC1, SERPINF2, VTN]
GO:0097746	regulation of blood vessel diameter	0.0452288	7	[COMP, GCH1, GUCY1A1, ICAM1, KNG1, SCPEP1, SERPINF2]
GO:0072655	establishment of protein localization to mitochondrion	0.0426751	7	[ABLIM3, MAPT, PAM16, PPP3R1, SREBF2, YWHAB, YWHAQ]
GO:0070585	protein localization to mitochondrion	0.0478787	7	[ABLIM3, MAPT, PAM16, PPP3R1, SREBF2, YWHAB, YWHAQ]
GO:0070268	cornification	0.0112028	7	[CAPNS1, DSC2, KRT19, KRT23, KRT79, KRT8, PPL]
GO:0060333	interferon-gamma-mediated signaling pathway	0.00431597	7	[GBP2, ICAM1, IFI30, IFNGR1, MID1, NMI, PIAS1]
GO:0055076	transition metal ion homeostasis	0.0283508	7	[FXN, IREB2, NCOA4, PRNP, SLC39A14, SLC39A4, TFRC]
GO:0046916	cellular transition metal ion homeostasis	0.011708	7	[FXN, IREB2, NCOA4, PRNP, SLC39A14, SLC39A4, TFRC]
GO:0042542	response to hydrogen peroxide	0.0478787	7	[FXN, HP, KPNA4, LDHA, PSAP, RHOB, TRPA1]
GO:0035304	regulation of protein dephosphorylation	0.039023	7	[CALM2, CDCA2, CNEP1R1, PPP1R14B, PPP6R3, SET, YWHAB]
GO:0035296	regulation of tube diameter	0.0452288	7	[COMP, GCH1, GUCY1A1, ICAM1, KNG1, SCPEP1, SERPINF2]
GO:0035150	regulation of tube size	0.0465416	7	[COMP, GCH1, GUCY1A1, ICAM1, KNG1, SCPEP1, SERPINF2]
GO:0032368	regulation of lipid transport	0.0170204	7	[APOA1, APOA2, APOA5, CYP19A1, LAMTOR1, PLTP, SREBF2]
GO:0030301	cholesterol transport	0.0036267	7	[APOA1, APOA2, APOA5, CD36, LAMTOR1, PLTP, SREBF2]
GO:0019218	regulation of steroid metabolic process	0.0230051	7	[APOA1, APOA2, APOA5, FGFR4, LAMTOR1, SREBF2, TM7SF2]
GO:0015918	sterol transport	0.00734131	7	[APOA1, APOA2, APOA5, CD36, LAMTOR1, PLTP, SREBF2]
GO:0008277	regulation of G protein-coupled receptor signaling pathway	0.04224	7	[GRK4, MGRN1, NMT2, SLC39A14, STMN1, USP33, YWHAB]
GO:0007041	lysosomal transport	0.0112028	7	[MGRN1, NCOA4, PSAP, RHOB, SORT1, STX8, TMEM106B]
GO:0006641	triglyceride metabolic process	0.0107135	7	[APOA1, APOA2, APOA5, CNEP1R1, CPT1A, CTDNEP1, GPAT3]
GO:0006334	nucleosome assembly	0.035582	7	[ANP32B, HAT1, HMGB2, MIS18BP1, NASP, SET, UBN1]
GO:0006119	oxidative phosphorylation	0.04394	7	[ATP5F1E, COX6C, CYCS, FAM3A, FXN, UQCC3, UQCRQ]
GO:0002687	positive regulation of leukocyte migration	0.0402167	7	[CD99, CREB3L4, HMGB1, ICAM1, LGMN, PYCARD, RARRES2]
GO:2001057	reactive nitrogen species metabolic process	0.0104934	6	[CD36, CD47, GCH1, ICAM1, NAT8, TMEM106A]
GO:2001022	positive regulation of response to DNA damage stimulus	0.0318339	6	[ARID2, CEBPG, EEF1E1, HMGB1, LRIF1, UBE2N]
GO:1990542	mitochondrial transmembrane transport	0.0213803	6	[ATP5F1E, CPT1A, MCUB, PAM16, SFXN5, SMDT1]
GO:1904019	epithelial cell apoptotic process	0.0295206	6	[COL18A1, ICAM1, KRT8, PDCD4, RYR2, SORT1]
GO:1903747	regulation of establishment of protein localization to mitochondrion	0.0059146	6	[ABLIM3, MAPT, PPP3R1, SREBF2, YWHAB, YWHAQ]
GO:1901606	alpha-amino acid catabolic process	0.0436888	6	[BLMH, CRYM, DDO, FAM3A, HMGCL, HOGA1]
GO:0097006	regulation of plasma lipoprotein particle levels	0.0163817	6	[APOA1, APOA2, APOA5, CD36, LIPA, PLTP]
GO:0072599	establishment of protein localization to endoplasmic reticulum	0.0466523	6	[GET1, MRPS12, RPL36A, RPS29, RPS7, RYR2]
GO:0062207	regulation of pattern recognition receptor signaling pathway	0.0179474	6	[APLP2, CD36, HMGB1, NOP53, RIOK3, TSPAN6]
GO:0055092	sterol homeostasis	0.014214	6	[APOA1, APOA2, APOA5, FGFR4, LAMTOR1, SREBF2]
GO:0051262	protein tetramerization	0.0187674	6	[ALDH1A2, APLP2, PKD1, RRM2, RYR3, TRPA1]
GO:0051261	protein depolymerization	0.0394701	6	[KIF18B, MID1, MTPN, STMN1, STMN3, TPX2]
GO:0051225	spindle assembly	0.0368071	6	[HAUS4, INCENP, KIFC1, MAPRE1, TPX2, TUBGCP6]
GO:0050892	intestinal absorption	0.00019791	6	[APOA1, APOA2, APOA5, CD36, IREB2, SLC2A2]
GO:0050868	negative regulation of T cell activation	0.0422525	6	[CBFB, FGL1, HMGB1, PRKAR1A, PRNP, TNFRSF21]
GO:0050818	regulation of coagulation	0.0171522	6	[CD36, KNG1, RHBDF2, SERPINC1, SERPINF2, VTN]
GO:0050766	positive regulation of phagocytosis	0.00427607	6	[APLP2, APOA1, APOA2, CD36, CD47, PYCARD]
GO:0048199	vesicle targeting, to, from or within Golgi	0.00629053	6	[CTSC, KLHL12, MCFD2, PPP6R3, SERPINA1, WIPI1]
GO:0048194	Golgi vesicle budding	0.00891966	6	[CTSC, GOLPH3, KLHL12, MCFD2, PPP6R3, SERPINA1]
GO:0046209	nitric oxide metabolic process	0.00891966	6	[CD36, CD47, GCH1, ICAM1, NAT8, TMEM106A]
GO:0045807	positive regulation of endocytosis	0.0318339	6	[APLP2, APOA5, CD36, CD63, PPT1, VTN]
GO:0042632	cholesterol homeostasis	0.0135382	6	[APOA1, APOA2, APOA5, FGFR4, LAMTOR1, SREBF2]
GO:0033344	cholesterol efflux	0.000596918	6	[APOA1, APOA2, APOA5, LAMTOR1, PLTP, SREBF2]
GO:0032374	regulation of cholesterol transport	0.00109769	6	[APOA1, APOA2, APOA5, LAMTOR1, PLTP, SREBF2]
GO:0032371	regulation of sterol transport	0.00120551	6	[APOA1, APOA2, APOA5, LAMTOR1, PLTP, SREBF2]
GO:0031110	regulation of microtubule polymerization or depolymerization	0.0156353	6	[MAPRE1, MAPT, MID1, STMN1, STMN3, TPX2]
GO:0030901	midbrain development	0.0232526	6	[CALM2, ENO3, NDST1, UQCRQ, YWHAQ, ZNF148]
GO:0030193	regulation of blood coagulation	0.0122546	6	[CD36, KNG1, RHBDF2, SERPINC1, SERPINF2, VTN]
GO:0022600	digestive system process	0.0284066	6	[APOA1, APOA2, APOA5, CD36, IREB2, SLC2A2]
GO:0009060	aerobic respiration	0.0171522	6	[COX6C, CYCS, FAM3A, FXN, IREB2, NOP53]
GO:0008238	exopeptidase activity	0.0497376	6	[BLMH, CPVL, CTSV, GGH, RNPEP, SCPEP1]
GO:0007229	integrin-mediated signaling pathway	0.0394701	6	[APOA1, CD47, CD63, PLPP3, RHBDF2, SEMA7A]
GO:0006919	activation of cysteine-type endopeptidase activity involved in apoptotic process	0.014214	6	[ANP32B, CYCS, DAP, MAPT, PYCARD, TNFRSF10B]
GO:0006903	vesicle targeting	0.0196127	6	[CTSC, KLHL12, MCFD2, PPP6R3, SERPINA1, WIPI1]
GO:0006900	vesicle budding from membrane	0.03552	6	[CTSC, GOLPH3, KLHL12, MCFD2, PPP6R3, SERPINA1]
GO:0006672	ceramide metabolic process	0.0262625	6	[CCNA2, ELOVL1, HEXB, NAT8, PLPP3, PSAP]
GO:0002504	antigen processing and presentation of peptide or polysaccharide antigen via MHC class II	0.025232	6	[CTSV, IFI30, KIF22, KIF5A, LGMN, PYCARD]
GO:0002495	antigen processing and presentation of peptide antigen via MHC class II	0.0242288	6	[CTSV, IFI30, KIF22, KIF5A, LGMN, PYCARD]
GO:1903749	positive regulation of establishment of protein localization to mitochondrion	0.0102817	5	[ABLIM3, PPP3R1, SREBF2, YWHAB, YWHAQ]
GO:1903317	regulation of protein maturation	0.0175877	5	[ANGPTL8, CLEC3B, PRNP, PRSS37, SERPINF2]
GO:1902653	secondary alcohol biosynthetic process	0.0276997	5	[APOA1, APOA5, EBP, SREBF2, TM7SF2]
GO:0090114	COPII-coated vesicle budding	0.0217159	5	[CTSC, KLHL12, MCFD2, PPP6R3, SERPINA1]
GO:0080171	lytic vacuole organization	0.0132053	5	[HEXB, LAMTOR1, NAGLU, PPT1, TMEM106B]
GO:0071312	cellular response to alkaloid	0.000992424	5	[CCNA2, ICAM1, RAD51, RYR2, RYR3]
GO:0070613	regulation of protein processing	0.0157339	5	[ANGPTL8, CLEC3B, PRNP, PRSS37, SERPINF2]
GO:0051310	metaphase plate congression	0.00962697	5	[CDCA8, INCENP, KIF22, KIFC1, RRS1]
GO:0051303	establishment of chromosome localization	0.0264278	5	[CDCA8, INCENP, KIF22, KIFC1, RRS1]
GO:0050994	regulation of lipid catabolic process	0.0116814	5	[APOA1, APOA2, APOA5, CPT1A, RARRES2]
GO:0050891	multicellular organismal water homeostasis	0.0264278	5	[CYP11B2, ELOVL1, PRKAR1A, SRF, STMN1]
GO:0050772	positive regulation of axonogenesis	0.0496315	5	[MAPT, SEMA7A, SRF, TRPV2, TUBB2B]
GO:0050702	interleukin-1 beta secretion	0.00840463	5	[APOA1, CD36, HMGB1, PYCARD, TMEM106A]
GO:0050701	interleukin-1 secretion	0.0157339	5	[APOA1, CD36, HMGB1, PYCARD, TMEM106A]
GO:0050000	chromosome localization	0.0276997	5	[CDCA8, INCENP, KIF22, KIFC1, RRS1]
GO:0048208	COPII vesicle coating	0.0157339	5	[CTSC, KLHL12, MCFD2, PPP6R3, SERPINA1]
GO:0048207	vesicle targeting, rough ER to cis-Golgi	0.0157339	5	[CTSC, KLHL12, MCFD2, PPP6R3, SERPINA1]
GO:0046889	positive regulation of lipid biosynthetic process	0.0409001	5	[APOA1, APOA5, CCNA2, CNEP1R1, CTDNEP1]
GO:0046785	microtubule polymerization	0.033173	5	[MAPRE1, MAPT, STMN1, TPX2, TUBGCP6]
GO:0046503	glycerolipid catabolic process	0.0217159	5	[ABHD12, APOA1, APOA2, APOA5, GPCPD1]
GO:0045739	positive regulation of DNA repair	0.0185665	5	[ARID2, CEBPG, HMGB1, LRIF1, UBE2N]
GO:0043486	histone exchange	0.0124275	5	[ANP32E, GET1, MIS18BP1, NASP, PTMA]
GO:0042246	tissue regeneration	0.0251938	5	[APOA5, ENO3, MTPN, RHBDF2, WNT10B]
GO:0030104	water homeostasis	0.0409001	5	[CYP11B2, ELOVL1, PRKAR1A, SRF, STMN1]
GO:0019915	lipid storage	0.0303587	5	[APOA1, CD36, HEXB, NRIP1, SREBF2]
GO:0016504	peptidase activator activity	0.00159326	5	[CTSC, FBLN1, PSME1, PSME3, PYCARD]
GO:0016444	somatic cell DNA recombination	0.0185665	5	[EXOSC6, HMGB1, HMGB2, LRIF1, TFRC]
GO:0016126	sterol biosynthetic process	0.0361445	5	[APOA1, APOA5, EBP, SREBF2, TM7SF2]
GO:0009144	purine nucleoside triphosphate metabolic process	0.0460175	5	[ADK, ATP5F1E, NME2P1, NUDT1, UQCC3]
GO:0007040	lysosome organization	0.0132053	5	[HEXB, LAMTOR1, NAGLU, PPT1, TMEM106B]
GO:0007019	microtubule depolymerization	0.00386349	5	[KIF18B, MID1, STMN1, STMN3, TPX2]
GO:0006901	vesicle coating	0.0206302	5	[CTSC, KLHL12, MCFD2, PPP6R3, SERPINA1]
GO:0006890	retrograde vesicle-mediated transport, Golgi to endoplasmic reticulum	0.0496315	5	[ARF3, GOLPH3, KIF22, KIF5A, PLPP3]
GO:0006879	cellular iron ion homeostasis	0.0157339	5	[FXN, IREB2, NCOA4, SLC39A14, TFRC]
GO:0006826	iron ion transport	0.0251938	5	[ATP6V0C, IREB2, SLC39A14, SLC48A1, TFRC]
GO:0006809	nitric oxide biosynthetic process	0.0239974	5	[CD36, CD47, GCH1, ICAM1, NAT8]
GO:0006749	glutathione metabolic process	0.00729418	5	[GSTA2, GSTM3, GSTM4, NAT8, PRNP]
GO:0006695	cholesterol biosynthetic process	0.0239974	5	[APOA1, APOA5, EBP, SREBF2, TM7SF2]
GO:0002562	somatic diversification of immune receptors via germline recombination within a single locus	0.0185665	5	[EXOSC6, HMGB1, HMGB2, LRIF1, TFRC]
GO:0002200	somatic diversification of immune receptors	0.0361445	5	[EXOSC6, HMGB1, HMGB2, LRIF1, TFRC]
GO:1904646	cellular response to amyloid-beta	0.00878572	4	[CD36, ICAM1, LGMN, PRNP]
GO:1904645	response to amyloid-beta	0.0205695	4	[CD36, ICAM1, LGMN, PRNP]
GO:1900047	negative regulation of hemostasis	0.0297745	4	[COMP, KNG1, SERPINF2, VTN]
GO:0099604	ligand-gated calcium channel activity	0.0333038	4	[CALM2, RYR2, RYR3, TRPA1]
GO:0098856	intestinal lipid absorption	0.000575434	4	[APOA1, APOA2, APOA5, CD36]
GO:0097755	positive regulation of blood vessel diameter	0.0497644	4	[GCH1, GUCY1A1, KNG1, SCPEP1]
GO:0090208	positive regulation of triglyceride metabolic process	0.00103335	4	[APOA1, APOA5, CNEP1R1, CTDNEP1]
GO:0090207	regulation of triglyceride metabolic process	0.00878572	4	[APOA1, APOA5, CNEP1R1, CTDNEP1]
GO:0071827	plasma lipoprotein particle organization	0.0264774	4	[APOA1, APOA2, APOA5, PLTP]
GO:0071825	protein-lipid complex subunit organization	0.0333038	4	[APOA1, APOA2, APOA5, PLTP]
GO:0071675	regulation of mononuclear cell migration	0.03151	4	[CREB3L4, HMGB1, LGMN, RARRES2]
GO:0071616	acyl-CoA biosynthetic process	0.035156	4	[ELOVL1, FAM3A, PPCS, PPT1]
GO:0071349	cellular response to interleukin-12	0.0333038	4	[CD47, CNN2, GSTA2, PDCD4]
GO:0070671	response to interleukin-12	0.035156	4	[CD47, CNN2, GSTA2, PDCD4]
GO:0070508	cholesterol import	8.2556e-05	4	[APOA1, APOA2, CD36, LAMTOR1]
GO:0060976	coronary vasculature development	0.0205695	4	[ARID2, NDST1, SNX17, SRF]
GO:0051145	smooth muscle cell differentiation	0.0390363	4	[COMP, PDCD4, PIAS1, SRF]
GO:0051004	regulation of lipoprotein lipase activity	0.00145224	4	[ANGPTL8, APOA1, APOA5, SORT1]
GO:0050996	positive regulation of lipid catabolic process	0.00339267	4	[APOA1, APOA2, APOA5, CPT1A]
GO:0050798	activated T cell proliferation	0.0167249	4	[HMGB1, PRKAR1A, PRNP, PYCARD]
GO:0048260	positive regulation of receptor-mediated endocytosis	0.0333038	4	[APOA5, CD63, PPT1, VTN]
GO:0046915	transition metal ion transmembrane transporter activity	0.00878572	4	[ATP2C1, SLC39A14, SLC39A3, SLC39A4]
GO:0046466	membrane lipid catabolic process	0.0123495	4	[HEXB, NAT8, PPT1, PSAP]
GO:0046464	acylglycerol catabolic process	0.019233	4	[ABHD12, APOA1, APOA2, APOA5]
GO:0046461	neutral lipid catabolic process	0.019233	4	[ABHD12, APOA1, APOA2, APOA5]
GO:0046006	regulation of activated T cell proliferation	0.0113847	4	[HMGB1, PRKAR1A, PRNP, PYCARD]
GO:0045911	positive regulation of DNA recombination	0.0179517	4	[ARID2, EXOSC6, LRIF1, TFRC]
GO:0045776	negative regulation of blood pressure	0.0264774	4	[GCH1, RNPEP, SCPEP1, SMTN]
GO:0045773	positive regulation of axon extension	0.0205695	4	[MAPT, SEMA7A, SRF, TRPV2]
GO:0045744	negative regulation of G protein-coupled receptor signaling pathway	0.034156	4	[GRK4, MGRN1, STMN1, YWHAB]
GO:0045669	positive regulation of osteoblast differentiation	0.0452972	4	[CCNA2, CEBPA, IL6ST, WNT10B]
GO:0045428	regulation of nitric oxide biosynthetic process	0.0431515	4	[CD36, CD47, ICAM1, NAT8]
GO:0045214	sarcomere organization	0.0155521	4	[KRT19, KRT8, PRKAR1A, SRF]
GO:0044241	lipid digestion	0.00103335	4	[APOA1, APOA2, APOA5, CD36]
GO:0035627	ceramide transport	0.000575434	4	[ABCB1, PLTP, PSAP, SGPP1]
GO:0035384	thioester biosynthetic process	0.035156	4	[ELOVL1, FAM3A, PPCS, PPT1]
GO:0035376	sterol import	8.2556e-05	4	[APOA1, APOA2, CD36, LAMTOR1]
GO:0034724	DNA replication-independent nucleosome organization	0.0297745	4	[HAT1, MIS18BP1, NASP, UBN1]
GO:0034435	cholesterol esterification	0.000461888	4	[APOA1, APOA2, APOA5, LAMTOR1]
GO:0034434	sterol esterification	0.000461888	4	[APOA1, APOA2, APOA5, LAMTOR1]
GO:0034433	steroid esterification	0.000461888	4	[APOA1, APOA2, APOA5, LAMTOR1]
GO:0034381	plasma lipoprotein particle clearance	0.035156	4	[APOA1, APOA2, CD36, LIPA]
GO:0034369	plasma lipoprotein particle remodeling	0.00430779	4	[APOA1, APOA2, APOA5, PLTP]
GO:0034368	protein-lipid complex remodeling	0.00430779	4	[APOA1, APOA2, APOA5, PLTP]
GO:0034367	protein-containing complex remodeling	0.00482215	4	[APOA1, APOA2, APOA5, PLTP]
GO:0032653	regulation of interleukin-10 production	0.035156	4	[CD47, HMGB1, PYCARD, TNFRSF21]
GO:0032648	regulation of interferon-beta production	0.0219617	4	[HMGB2, NMI, PYCARD, RIOK3]
GO:0032613	interleukin-10 production	0.0410645	4	[CD47, HMGB1, PYCARD, TNFRSF21]
GO:0032608	interferon-beta production	0.0249152	4	[HMGB2, NMI, PYCARD, RIOK3]
GO:0031638	zymogen activation	0.0280971	4	[CLEC3B, LGMN, PYCARD, SERPINF2]
GO:0031111	negative regulation of microtubule polymerization or depolymerization	0.0133651	4	[MAPRE1, MID1, STMN1, TPX2]
GO:0030521	androgen receptor signaling pathway	0.0452972	4	[NCOA4, NRIP1, PIAS1, RWDD1]
GO:0030299	intestinal cholesterol absorption	0.000365259	4	[APOA1, APOA2, APOA5, CD36]
GO:0030149	sphingolipid catabolic process	0.00801454	4	[HEXB, NAT8, PPT1, PSAP]
GO:0021762	substantia nigra development	0.0249152	4	[CALM2, ENO3, YWHAQ, ZNF148]
GO:0021695	cerebellar cortex development	0.0497644	4	[MTPN, NAGLU, PSAP, UQCRQ]
GO:0015278	calcium-release channel activity	0.0219617	4	[CALM2, RYR2, RYR3, TRPA1]
GO:0010874	regulation of cholesterol efflux	0.00339267	4	[APOA1, LAMTOR1, PLTP, SREBF2]
GO:0010872	regulation of cholesterol esterification	0.000161478	4	[APOA1, APOA2, APOA5, LAMTOR1]
GO:0010823	negative regulation of mitochondrion organization	0.0497644	4	[FXN, MAPT, PAM16, TFRC]
GO:0008333	endosome to lysosome transport	0.0280971	4	[MGRN1, RHOB, SORT1, STX8]
GO:0007080	mitotic metaphase plate congression	0.0167249	4	[CDCA8, KIF22, KIFC1, RRS1]
GO:0006953	acute-phase response	0.0410645	4	[HP, SAA4, SERPINA1, SERPINF2]
GO:0006658	phosphatidylserine metabolic process	0.00597117	4	[ABHD12, SERINC1, SERINC3, SERINC5]
GO:0006336	DNA replication-independent nucleosome assembly	0.0280971	4	[HAT1, MIS18BP1, NASP, UBN1]
GO:0005217	intracellular ligand-gated ion channel activity	0.0452972	4	[CALM2, RYR2, RYR3, TRPA1]
GO:0002753	cytoplasmic pattern recognition receptor signaling pathway	0.0452972	4	[NOP53, RIOK3, TSPAN6, UBE2N]
GO:0002437	inflammatory response to antigenic stimulus	0.0452972	4	[HMGB1, HMGB2, ICAM1, SERPINC1]
GO:0001885	endothelial cell development	0.0497644	4	[COL18A1, GSTM3, ICAM1, SOX18]
GO:1990774	tumor necrosis factor secretion	0.0480115	3	[HMGB1, IFNGR1, TMEM106A]
GO:1904729	regulation of intestinal lipid absorption	0.000700214	3	[APOA1, APOA2, APOA5]
GO:1904478	regulation of intestinal absorption	0.0013331	3	[APOA1, APOA2, APOA5]
GO:1904037	positive regulation of epithelial cell apoptotic process	0.0339141	3	[COL18A1, PDCD4, SORT1]
GO:1901798	positive regulation of signal transduction by p53 class mediator	0.0266672	3	[EEF1E1, GET1, RPS7]
GO:1901687	glutathione derivative biosynthetic process	0.0104896	3	[GSTA2, GSTM3, GSTM4]
GO:1901685	glutathione derivative metabolic process	0.0104896	3	[GSTA2, GSTM3, GSTM4]
GO:1901030	positive regulation of mitochondrial outer membrane permeabilization involved in apoptotic signaling pathway	0.0420747	3	[PPP3R1, YWHAB, YWHAQ]
GO:1900740	positive regulation of protein insertion into mitochondrial membrane involved in apoptotic signaling pathway	0.0203479	3	[PPP3R1, YWHAB, YWHAQ]
GO:1900739	regulation of protein insertion into mitochondrial membrane involved in apoptotic signaling pathway	0.0203479	3	[PPP3R1, YWHAB, YWHAQ]
GO:1900016	negative regulation of cytokine production involved in inflammatory response	0.00591269	3	[APLP2, PDCD4, PYCARD]
GO:0120020	cholesterol transfer activity	0.0118785	3	[APOA1, APOA2, PLTP]
GO:0120015	sterol transfer activity	0.0133679	3	[APOA1, APOA2, PLTP]
GO:0090659	walking behavior	0.0449941	3	[ABHD12, FXN, PSAP]
GO:0090322	regulation of superoxide metabolic process	0.0420747	3	[CD36, GCH1, MAPT]
GO:0090026	positive regulation of monocyte chemotaxis	0.0092001	3	[CREB3L4, HMGB1, LGMN]
GO:0090025	regulation of monocyte chemotaxis	0.0244573	3	[CREB3L4, HMGB1, LGMN]
GO:0072378	blood coagulation, fibrin clot formation	0.0289802	3	[FBLN1, KNG1, SERPINC1]
GO:0072376	protein activation cascade	0.0289802	3	[FBLN1, KNG1, SERPINC1]
GO:0071677	positive regulation of mononuclear cell migration	0.0203479	3	[CREB3L4, HMGB1, LGMN]
GO:0071577	zinc ion transmembrane transport	0.0118785	3	[SLC39A14, SLC39A3, SLC39A4]
GO:0070536	protein K63-linked deubiquitination	0.0449941	3	[NOP53, OTUD7B, USP33]
GO:0065005	protein-lipid complex assembly	0.0449941	3	[APOA1, APOA2, APOA5]
GO:0062149	detection of stimulus involved in sensory perception of pain	0.0149589	3	[NR2F6, PRDM12, TRPA1]
GO:0060260	regulation of transcription initiation from RNA polymerase II promoter	0.031396	3	[HMGB1, SRF, WNT10B]
GO:0060228	phosphatidylcholine-sterol O-acyltransferase activator activity	0.000301039	3	[APOA1, APOA2, APOA5]
GO:0060192	negative regulation of lipase activity	0.00800859	3	[APOA1, APOA2, SORT1]
GO:0051150	regulation of smooth muscle cell differentiation	0.0339141	3	[PDCD4, PIAS1, SRF]
GO:0051081	nuclear envelope disassembly	0.00418558	3	[CCNB2, CNEP1R1, CTDNEP1]
GO:0050951	sensory perception of temperature stimulus	0.0133679	3	[NR2F6, PRDM12, TRPA1]
GO:0050765	negative regulation of phagocytosis	0.0104896	3	[CD47, CNN2, HMGB1]
GO:0048566	embryonic digestive tract development	0.0365337	3	[ALDH1A2, RARRES2, SALL1]
GO:0046514	ceramide catabolic process	0.0166522	3	[HEXB, NAT8, PSAP]
GO:0046479	glycosphingolipid catabolic process	0.00800859	3	[HEXB, NAT8, PSAP]
GO:0045940	positive regulation of steroid metabolic process	0.031396	3	[APOA1, APOA2, APOA5]
GO:0045923	positive regulation of fatty acid metabolic process	0.0449941	3	[APOA1, APOA5, CPT1A]
GO:0045830	positive regulation of isotype switching	0.0289802	3	[EXOSC6, LRIF1, TFRC]
GO:0042908	xenobiotic transport	0.0392542	3	[ABCB1, EBP, LRRC8A]
GO:0042311	vasodilation	0.0480115	3	[GCH1, GUCY1A1, KNG1]
GO:0039531	regulation of viral-induced cytoplasmic pattern recognition receptor signaling pathway	0.0104896	3	[NOP53, RIOK3, TSPAN6]
GO:0039528	cytoplasmic pattern recognition receptor signaling pathway in response to virus	0.0203479	3	[NOP53, RIOK3, TSPAN6]
GO:0035886	vascular smooth muscle cell differentiation	0.0203479	3	[COMP, PDCD4, SRF]
GO:0034698	response to gonadotropin	0.0266672	3	[CCNA2, CTSV, ICAM1]
GO:0034380	high-density lipoprotein particle assembly	0.00500422	3	[APOA1, APOA2, APOA5]
GO:0034377	plasma lipoprotein particle assembly	0.0339141	3	[APOA1, APOA2, APOA5]
GO:0034375	high-density lipoprotein particle remodeling	0.00591269	3	[APOA1, APOA2, PLTP]
GO:0034372	very-low-density lipoprotein particle remodeling	0.00223974	3	[APOA1, APOA2, APOA5]
GO:0034370	triglyceride-rich lipoprotein particle remodeling	0.00345403	3	[APOA1, APOA2, APOA5]
GO:0034311	diol metabolic process	0.0203479	3	[GCH1, PLPP3, SGPP1]
GO:0033700	phospholipid efflux	0.00223974	3	[APOA1, APOA2, APOA5]
GO:0033561	regulation of water loss via skin	0.0289802	3	[ELOVL1, SRF, STMN1]
GO:0033014	tetrapyrrole biosynthetic process	0.0223508	3	[FXN, IREB2, RSAD1]
GO:0030397	membrane disassembly	0.00418558	3	[CCNB2, CNEP1R1, CTDNEP1]
GO:0030300	regulation of intestinal cholesterol absorption	0.000700214	3	[APOA1, APOA2, APOA5]
GO:0030262	apoptotic nuclear changes	0.0365337	3	[HMGB1, HMGB2, PAM16]
GO:0021988	olfactory lobe development	0.0480115	3	[SALL1, SEMA7A, SRF]
GO:0021680	cerebellar Purkinje cell layer development	0.0339141	3	[NAGLU, PSAP, UQCRQ]
GO:0019377	glycolipid catabolic process	0.0104896	3	[HEXB, NAT8, PSAP]
GO:0015248	sterol transporter activity	0.0420747	3	[APOA1, APOA2, PLTP]
GO:0010901	regulation of very-low-density lipoprotein particle remodeling	0.000174741	3	[APOA1, APOA2, APOA5]
GO:0010873	positive regulation of cholesterol esterification	0.0013331	3	[APOA1, APOA2, APOA5]
GO:0009262	deoxyribonucleotide metabolic process	0.0365337	3	[ADK, NUDT1, RRM2]
GO:0009068	aspartate family amino acid catabolic process	0.0223508	3	[CRYM, DDO, FAM3A]
GO:0007077	mitotic nuclear envelope disassembly	0.00174994	3	[CCNB2, CNEP1R1, CTDNEP1]
GO:0006921	cellular component disassembly involved in execution phase of apoptosis	0.0420747	3	[HMGB1, HMGB2, PAM16]
GO:0006907	pinocytosis	0.0133679	3	[APLP2, PPT1, PYCARD]
GO:0006829	zinc ion transport	0.0203479	3	[SLC39A14, SLC39A3, SLC39A4]
GO:0006779	porphyrin-containing compound biosynthetic process	0.0223508	3	[FXN, IREB2, RSAD1]
GO:0006517	protein deglycosylation	0.0223508	3	[DERL2, MAN2A2, MARCHF6]
GO:0006348	chromatin silencing at telomere	0.000984787	3	[DOT1L, HAT1, LRIF1]
GO:0006309	apoptotic DNA fragmentation	0.0166522	3	[HMGB1, HMGB2, PAM16]
GO:0006266	DNA ligation	0.00800859	3	[HMGB1, HMGB2, RAD51]
GO:0006122	mitochondrial electron transport, ubiquinol to cytochrome c	0.00418558	3	[CYCS, UQCC3, UQCRQ]
GO:0005385	zinc ion transmembrane transporter activity	0.00800859	3	[SLC39A14, SLC39A3, SLC39A4]
GO:0005219	ryanodine-sensitive calcium-release channel activity	0.0289802	3	[CALM2, RYR2, RYR3]
GO:0001844	protein insertion into mitochondrial membrane involved in apoptotic signaling pathway	0.0289802	3	[PPP3R1, YWHAB, YWHAQ]
GO:0000737	DNA catabolic process, endonucleolytic	0.0339141	3	[HMGB1, HMGB2, PAM16]
GO, gene ontology

## Sheet: C cellular component (CC)
Table S2C GO annotation and function enrichment (cell component)
GOID	GOTerm	P value	Number of Gnens	Associated Genes Found
GO:0005764	lysosome	1.66085e-05	34	[ATP6V0C, C6orf120, CD63, CPLX2, CTSC, CTSV, GALNS, GGH, HEXB, IFI30, IFITM3, ITM2C, LAMTOR1, LAPTM4A, LGMN, LIPA, NAGLU, NAT8, NCOA4, PPT1, PSAP, PYCARD, RNASET2, SLC12A4, SLC39A14, SLC48A1, SORT1, SQSTM1, STK11IP, STOM, STX8, TMEM106B, TMEM192, VASN]
GO:0005774	vacuolar membrane	0.00126195	20	[ATP6V0C, CALCOCO2, CD63, IFITM3, ITM2C, LAMTOR1, LAPTM4A, PSAP, SLC12A4, SLC39A14, SLC48A1, SORT1, STK11IP, STOM, STX8, TMEM106B, TMEM192, VASN, WIPI1, YWHAB]
GO:0031983	vesicle lumen	0.000243305	19	[APOA1, C6orf120, CLEC3B, CNN2, CRISPLD2, CTSC, GALNS, GGH, HEXB, HMGB1, HP, KNG1, NAT8, PYCARD, RARRES2, RNASET2, SERPINA1, SERPINF2, STK11IP]
GO:0034774	secretory granule lumen	0.000197461	19	[APOA1, C6orf120, CLEC3B, CNN2, CRISPLD2, CTSC, GALNS, GGH, HEXB, HMGB1, HP, KNG1, NAT8, PYCARD, RARRES2, RNASET2, SERPINA1, SERPINF2, STK11IP]
GO:0060205	cytoplasmic vesicle lumen	0.000227085	19	[APOA1, C6orf120, CLEC3B, CNN2, CRISPLD2, CTSC, GALNS, GGH, HEXB, HMGB1, HP, KNG1, NAT8, PYCARD, RARRES2, RNASET2, SERPINA1, SERPINF2, STK11IP]
GO:0062023	collagen-containing extracellular matrix	0.00351128	19	[APOA1, BCAM, CCNA2, CLEC3B, COL18A1, COMP, CTSC, FBLN1, FGL1, ICAM1, KNG1, PSAP, RARRES2, SEMA7A, SERPINA1, SERPINC1, SERPINF2, TGFBI, VTN]
GO:0005874	microtubule	0.00648596	18	[CALM2, DCDC2, HAUS4, INCENP, KIF18B, KIF22, KIF5A, KIFC1, MAPRE1, MAPT, MID1, PARP4, RMDN3, STMN1, TBCA, TPX2, TUBB2B, TUBGCP6]
GO:0005765	lysosomal membrane	0.0036582	17	[ATP6V0C, CD63, IFITM3, ITM2C, LAMTOR1, LAPTM4A, PSAP, SLC12A4, SLC39A14, SLC48A1, SORT1, STK11IP, STOM, STX8, TMEM106B, TMEM192, VASN]
GO:0005770	late endosome	0.000152655	17	[APOA5, CD63, DERL2, IFITM3, LAMTOR1, LAPTM4A, LGMN, NDFIP2, PRKAR1A, PSAP, RHOB, RNF128, SLC39A14, SQSTM1, STX8, TMEM106B, TMEM192]
GO:0098852	lytic vacuole membrane	0.0036582	17	[ATP6V0C, CD63, IFITM3, ITM2C, LAMTOR1, LAPTM4A, PSAP, SLC12A4, SLC39A14, SLC48A1, SORT1, STK11IP, STOM, STX8, TMEM106B, TMEM192, VASN]
GO:0005769	early endosome	0.0114123	16	[APLP2, APOA1, APOA2, APOA5, DERL2, KIFC1, MGRN1, NIPA1, PTP4A2, RABGAP1L, RHOB, SLC39A14, SNX17, SORT1, STX8, TFRC]
GO:0005775	vacuolar lumen	3.09289e-06	16	[C6orf120, CTSC, CTSV, GALNS, GGH, HEXB, IFI30, LGMN, LIPA, NAGLU, NAT8, PPT1, PSAP, PYCARD, RNASET2, STK11IP]
GO:0005819	spindle	0.00872746	16	[ARL2BP, CALM2, CDCA8, DCDC2, HAUS4, INCENP, KIF18B, KIF22, KIFC1, LRIF1, MAPRE1, MID1, PARP4, RMDN3, TPX2, TUBGCP6]
GO:0005766	primary lysosome	2.96537e-06	15	[ATP6V0C, C6orf120, CD63, CTSC, GALNS, GGH, HEXB, ITM2C, LAMTOR1, NAT8, PSAP, PYCARD, RNASET2, STK11IP, STOM]
GO:0005788	endoplasmic reticulum lumen	0.00455335	15	[APLP2, APOA1, APOA2, APOA5, CALU, CCNA2, COL18A1, CTSC, KNG1, RCN1, RNASET2, SERPINA1, SERPINC1, TOR3A, VTN]
GO:0042582	azurophil granule	2.96537e-06	15	[ATP6V0C, C6orf120, CD63, CTSC, GALNS, GGH, HEXB, ITM2C, LAMTOR1, NAT8, PSAP, PYCARD, RNASET2, STK11IP, STOM]
GO:0031965	nuclear membrane	0.0263407	13	[CNEP1R1, CREB3L4, CTDNEP1, GCH1, KPNA4, LRIF1, NUCB2, NUDT1, POM121C, PRNP, SORT1, TAF3, TM7SF2]
GO:0043202	lysosomal lumen	1.32828e-05	11	[CTSV, GALNS, HEXB, IFI30, LGMN, LIPA, NAGLU, NAT8, PPT1, PSAP, RNASET2]
GO:0072562	blood microparticle	0.000452364	11	[APOA1, APOA2, CPN2, CYP11B2, HP, KNG1, SERPINC1, SERPINF2, STOM, TFRC, VTN]
GO:0031902	late endosome membrane	0.00351613	9	[CD63, IFITM3, LAMTOR1, LAPTM4A, NDFIP2, RHOB, SLC39A14, STX8, TMEM106B]
GO:0035578	azurophil granule lumen	0.000282596	9	[C6orf120, CTSC, GALNS, GGH, HEXB, NAT8, PYCARD, RNASET2, STK11IP]
GO:0005875	microtubule associated complex	0.0194845	8	[CDCA8, HAUS4, INCENP, KIF18B, KIF22, KIF5A, KIFC1, MID1]
GO:0070820	tertiary granule	0.0318368	8	[ATP6V0C, CD47, CNN2, GGH, GOLGA7, HP, LAMTOR1, STOM]
GO:0005793	endoplasmic reticulum-Golgi intermediate compartment	0.0254593	7	[CTSC, HMGB1, MCFD2, NAT8, NUCB2, PLPP3, SERPINA1]
GO:0034704	calcium channel complex	0.000647513	7	[CALM2, MCUB, PKD1, RYR2, RYR3, SESTD1, SMDT1]
GO:0042470	melanosome	0.0090264	7	[CALU, CD63, GGH, STOM, TFRC, TRPV2, YWHAB]
GO:0048770	pigment granule	0.0090264	7	[CALU, CD63, GGH, STOM, TFRC, TRPV2, YWHAB]
GO:0016605	PML body	0.0245661	6	[CALCOCO2, PIAS1, RAD51, SQSTM1, SUMO3, UBN1]
GO:0035577	azurophil granule membrane	0.00187896	6	[ATP6V0C, CD63, ITM2C, LAMTOR1, PSAP, STOM]
GO:0045171	intercellular bridge	0.00659029	6	[CDCA8, GSTM3, GSTM4, PCIF1, RMDN3, TPX2]
GO:0008287	protein serine/threonine phosphatase complex	0.00465641	5	[CNEP1R1, CTDNEP1, CYCS, NKD1, PPP3R1]
GO:0032592	integral component of mitochondrial membrane	0.040239	5	[CPT1A, MCUB, SFXN5, SMDT1, UQCC3]
GO:0033116	endoplasmic reticulum-Golgi intermediate compartment membrane	0.0249161	5	[CTSC, MCFD2, NAT8, PLPP3, SERPINA1]
GO:0034358	plasma lipoprotein particle	0.0011819	5	[APOA1, APOA2, APOA5, PLTP, SAA4]
GO:0034364	high-density lipoprotein particle	0.000288669	5	[APOA1, APOA2, APOA5, PLTP, SAA4]
GO:0051233	spindle midzone	0.00104789	5	[CDCA8, INCENP, KIF18B, LRIF1, MAPRE1]
GO:0098573	intrinsic component of mitochondrial membrane	0.0418617	5	[CPT1A, MCUB, SFXN5, SMDT1, UQCC3]
GO:1903293	phosphatase complex	0.00465641	5	[CNEP1R1, CTDNEP1, CYCS, NKD1, PPP3R1]
GO:1990777	lipoprotein particle	0.0011819	5	[APOA1, APOA2, APOA5, PLTP, SAA4]
GO:0005871	kinesin complex	0.0283281	4	[KIF18B, KIF22, KIF5A, KIFC1]
GO:0005876	spindle microtubule	0.0352999	4	[CALM2, KIF18B, MAPRE1, PARP4]
GO:0031304	intrinsic component of mitochondrial inner membrane	0.0334722	4	[MCUB, SFXN5, SMDT1, UQCC3]
GO:0031305	integral component of mitochondrial inner membrane	0.0334722	4	[MCUB, SFXN5, SMDT1, UQCC3]
GO:1904724	tertiary granule lumen	0.0391257	4	[CNN2, GGH, GOLGA7, HP]
GO:0000153	cytoplasmic ubiquitin ligase complex	0.00400501	3	[DERL2, MARCHF6, USP33]
GO:0010369	chromocenter	0.00478948	3	[CDCA8, INCENP, SALL1]
GO:0034361	very-low-density lipoprotein particle	0.0113849	3	[APOA1, APOA2, APOA5]
GO:0034385	triglyceride-rich plasma lipoprotein particle	0.0113849	3	[APOA1, APOA2, APOA5]
GO:0042627	chylomicron	0.00400501	3	[APOA1, APOA2, APOA5]
GO:0042827	platelet dense granule	0.0100514	3	[CD63, CLEC3B, RARRES2]
GO, gene ontology

## Sheet: D KEGG pathway
Table S2D GO annotation and function enrichment (KEGG pathway)
GOID	GOTerm	P Value	LOG10P	Nr. Genes	Associated Genes Found
KEGG:04142	Lysosome	3.64718e-06	-5.43804	13	[ATP6V0C, CD63, CTSC, CTSV, GALNS, HEXB, LAPTM4A, LGMN, LIPA, NAGLU, PPT1, PSAP, SORT1]
KEGG:04979	Cholesterol metabolism	0.000118162	-3.92752	7	[ANGPTL8, APOA1, APOA2, CD36, LIPA, PLTP, SORT1]
KEGG:03320	PPAR signaling pathway	0.00135093	-2.86937	7	[APOA1, APOA2, APOA5, CD36, CPT1A, FADS2, PLTP]
KEGG:00480	Glutathione metabolism	0.00842552	-2.0744	5	[GSTA2, GSTM3, GSTM4, NAT8, RRM2]
KEGG:00531	Glycosaminoglycan degradation	0.00845122	-2.07308	3	[GALNS, HEXB, NAGLU]
KEGG:04216	Ferroptosis	0.0122718	-1.91109	4	[NCOA4, PRNP, SLC39A14, TFRC]
KEGG:00100	Steroid biosynthesis	0.00845122	-2.07308	3	[EBP, LIPA, TM7SF2]
KEGG:00564	Glycerophospholipid metabolism	0.0223506	-1.65071	6	[CHPT1, CRLS1, ETNK1, GPAT3, GPCPD1, PLPP3]
KEGG:04922	Glucagon signaling pathway	0.0289856	-1.53782	6	[CALM2, CPT1A, CREB3L4, LDHA, PPP3R1, SLC2A2]
KEGG:04610	Complement and coagulation cascades	0.0329247	-1.48248	5	[KNG1, SERPINA1, SERPINC1, SERPINF2, VTN]
KEGG:05418	Fluid shear stress and atherosclerosis	0.0380061	-1.42015	7	[CALM2, GSTA2, GSTM3, GSTM4, ICAM1, SQSTM1, SUMO3]
GO, gene ontology ; KEGG, Kyoto Encyclopedia of Genes and Genomes
