# Supplementary material for: Quantitative proteomics assay reveals G protein-coupled receptor kinase 4-induced HepG2 cell growth inhibition
Source: Heliyon. 2024 Apr 12;10(8):e29514. doi: 10.1016/j.heliyon.2024.e29514 (PMC11024620; doi:10.1016/j.heliyon.2024.e29514)
Supplement: Multimedia component 3 [file mmc3.xlsx]

## Sheet: Sheet2
Table S3 DEPs of cell proliferation, cycle,metabolisam and PPAR pathway
Accession	Gene symbol	OE/NC	P value	Proliferation of cells	Cell cycle progression	Metabolism of protein	Glucose metabolism disorder	Fatty acid metabolism	Metabolism of cholesterol	Steroid metabolism	PPAR	Count
P02647	APOA1	0.661406	0.0216682			Y	Y	Y	Y	Y	Y	6
P02652	APOA2	0.824567	0.0357706			Y	Y	Y	Y	Y	Y	6
P55058	PLTP	1.24094	0.0469981			Y		Y	Y	Y	Y	5
P38571	LIPA	0.590512	0.0118321				Y	Y		Y		3
Q99538	LGMN	0.744477	0.000860775		Y	Y				Y		3
P04156	PRNP	0.82	0.00168122		Y	Y		Y				3
P01008	SERPINC1	1.27407	0.0321967			Y	Y	Y				3
P04632	CAPNS1	0.530477	0.0164745	Y	Y	Y						3
P50416	CPT1A	1.31303	0.000493706				Y	Y			Y	3
P05362	ICAM1	0.741149	0.000149369			Y	Y					2
Q13772	NCOA4	1.36035	0.000154296		Y		Y					2
P05787	KRT8	1.28262	0.0088281		Y		Y					2
P31946	YWHAB	0.752629	0.00021406		Y							1
P09429	HMGB1	0.757469	0.00399755	Y	Y							1
P27348	YWHAQ	0.76597	0.0209488		Y							1
Q9BY67	CADM1	0.82	0.000149643					Y				1
P0DP24	CALM	0.767826	0.0281146	Y								1
P99999	CYCS	0.82	0.041303									0
Q9BVA1	TUBB2B	1.33049	0.0111311									0
P31350	RRM2	1.2326	0.0038226		Y							0
P06493	CDK1	1.02771	0.176621		Y							1
P53350	PLK1	0.873244	0.00282512		Y							1
DEP，differentially expressed protein; OE, overexpresseion; NC, normal control.
