# Supplementary material for: Quantitative proteomics assay reveals G protein-coupled receptor kinase 4-induced HepG2 cell growth inhibition
Source: Heliyon. 2024 Apr 12;10(8):e29514. doi: 10.1016/j.heliyon.2024.e29514 (PMC11024620; doi:10.1016/j.heliyon.2024.e29514)
Supplement: Multimedia component 4 [file mmc4.xlsx]

## Sheet: Sheet1
Table S4 The PRM-based validated test for DEPs
Protein Accessions	Gene Symbol	OE/NC	P value
P02647	APOA1	0.635006	0.0257407
P02652	APOA2	0.445398	0.0342378
P55058	PLTP	2.74384	0.000650587
P38571	LIPA	0.583423	0.016
Q99538	LGMN	0.633172	0.0391275
P04156	PRNP	0.434243	0.0193648
P01008	SERPINC1	1.74722	0.0289856
P04632	CAPNS1	0.658618	0.018
P50416	CPT1A	1.89563	0.0702364
P05362	ICAM1	0.545233	0.0473544
Q13772	NCOA4	3.88135	0.00242746
P05787	KRT8	1.36774	0.007
P31946	YWHAB	0.527801	0.049
P09429	HMGB1	0.53963	0.013
P27348	YWHAQ	0.437247	0.006
Q9BY67	CADM1	0.307907	0.00351521
P0DP25	CALM	0.791794	0.0328205
P99999	CYCS	0.631999	0.044
Q9BVA1	TUBB2B	1.40826	0.039
P31350	RRM2	1.76073	0.012
P06493	CDK1	0.964134	0.765027
P53350	PLK1	1.34269	0.217337
PRM,parallel reaction monitoring; DEP,differentailly expressed protein; OE, overexpresseion; NC, normal control.
